# Supplementary material for: 14-Hy­droxy-11-[(E)-4-meth­oxy­benzyl­idene]-8-(4-meth­oxy­phen­yl)-5-thia-3,13-diaza­hepta­cyclo­[13.7.1.19,13.02,9.02,14.03,7.019,23]tetra­cosa-1(22),15(23),16,18,20-pentaen-10-one
Source: Acta Crystallogr Sect E Struct Rep Online. 2011 Oct 8;67(Pt 11):o2881–2. doi: 10.1107/S160053681104061X (PMC3247613; doi:10.1107/S160053681104061X)
Supplement: Supplementary file 1 [file e-67-o2881-sup1.cif]

##############################################################################
#                                                                            #
# This CIF contains the data in a paper accepted for publication in          #
# Acta Crystallographica Section E. It conforms to the requirements of       #
# Notes for Authors for Acta Crystallographica Section E, and has been       #
# peer reviewed under the auspices of the IUCr Commission on Journals.       #
#                                                                            #
# Full details of the Crystallographic Information File format               #
# are given in the paper "The Crystallographic Information File (CIF):       #
# a New Standard Archive File for Crystallography" by S. R. Hall, F. H.      #
# Allen and I. D. Brown [Acta Cryst. (1991), A47, 655-685].                  #
#                                                                            #
# The current version of the core CIF dictionary is obtainable from          #
# ftp://ftp.iucr.org/pub/cif_core.dic.                                       #
#                                                                            #
# Software is freely available for graphical display of the structure(s)     #
# in this CIF. For information consult the CIF software page                 #
# http://www.iucr.org/resources/cif/software.                                #
#                                                                            #
# This file may be used for bona fide research purposes within the           #
# scientific community so long as proper attribution is given to the journal # 
# article from which it was obtained.                                        #
#                                                                            #
##############################################################################
data_global
_audit_creation_method     'form.cif (version 2.0)'
_journal_data_validation_number     ?
_journal_date_recd_electronic     2011-09-30
_journal_date_accepted     2011-10-03
_journal_name_full     'Acta Crystallographica, Section E'
_journal_year     2011
_journal_volume     67
_journal_issue     11
_journal_page_first     o2881
_journal_page_last     o2882
_journal_paper_category     QO
_journal_coeditor_code     HB6431
_publ_contact_author_name     'Prof. Fun, Hoong-Kun'
_publ_contact_author_address
;
      X-ray Crystallography Unit
      School of Physics
      Universiti Sains Malaysia
      11800 USM, Penang
      MALAYSIA
;
_publ_contact_author_email     'hkfun@usm.my'
_publ_contact_author_fax     '604 6579150'
_publ_contact_author_phone     '604 6533652'
_publ_section_title
;\
14-Hydroxy-11-[(<i>E</i>)-4-methoxybenzylidene]-8-(4-methoxyphenyl)-5-thia-3,\
13-diazaheptacyclo[13.7.1.1^9,13^.0^2,9^.0^2,14^.0^3,7^.0^19,23^]\
tetracosa-1(22),15(23),16,18,20-pentaen-10-one
;
loop_
    _publ_author_name
    _publ_author_footnote
    _publ_author_address
    'Raju Suresh Kumar' ?
;
      School of Chemical Sciences
      Universiti Sains Malaysia
      11800 USM, Penang
      Malaysia
;
    'Hasnah Osman'
;
Additional correspondence author, e-mail: ohasnah@usm.my.
;
;
      School of Chemical Sciences
      Universiti Sains Malaysia
      11800 USM, Penang
      Malaysia
;
    'A. S. Abdul Rahim' ?
;
      School of Pharmaceutical Sciences
      Universiti Sains Malaysia
      11800 USM, Penang
      Malaysia
;
    'Madhukar Hemamalini' ?
;
      X-ray Crystallography Unit
      School of Physics
      Universiti Sains Malaysia
      11800 USM, Penang
      Malaysia
;
    'Hoong-Kun Fun'
;
      Thomson Reuters ResearcherID: A-3561-2009.
;
;
      X-ray Crystallography Unit
      School of Physics
      Universiti Sains Malaysia
      11800 USM, Penang
      Malaysia
;
data_I
_audit_creation_method     SHELXL-97
_chemical_name_systematic
;
14-Hydroxy-11-[(<i>E</i>)-4-methoxybenzylidene]-8-(4-methoxyphenyl)-5-
thia-3,13-
diazaheptacyclo[13.7.1.1^9,13^.0^2,9^.0^2,14^.0^3,7^.0^19,23^]tetracosa-
1(22),15(23),16,18,20-pentaen-10-one
;
_chemical_name_common     ?
_chemical_formula_moiety     'C36 H32 N2 O4 S'
_chemical_formula_sum     'C36 H32 N2 O4 S'
_chemical_formula_iupac     'C36 H32 N2 O4 S'
_chemical_formula_weight     588.70
_chemical_melting_point     ?
_symmetry_cell_setting     triclinic
_symmetry_space_group_name_H-M     'P -1'
_symmetry_space_group_name_Hall     '-P 1'
loop_
    _symmetry_equiv_pos_as_xyz
    'x, y, z'
    '-x, -y, -z'
_cell_length_a     10.62870(10)
_cell_length_b     11.8672(2)
_cell_length_c     12.6588(2)
_cell_angle_alpha     84.4390(10)
_cell_angle_beta     75.1050(10)
_cell_angle_gamma     68.5530(10)
_cell_volume     1436.19(4)
_cell_formula_units_Z     2
_cell_measurement_reflns_used     9888
_cell_measurement_theta_min     2.26
_cell_measurement_theta_max     35.07
_cell_measurement_temperature     100.0(10)
_exptl_crystal_description     block
_exptl_crystal_colour     colourless
_exptl_crystal_size_max     0.37
_exptl_crystal_size_mid     0.25
_exptl_crystal_size_min     0.16
_exptl_crystal_density_diffrn     1.361
_exptl_crystal_density_meas     ?
_exptl_crystal_density_method     'not measured'
_exptl_crystal_F_000     620
_exptl_absorpt_coefficient_mu     0.158
_exptl_absorpt_correction_type     multi-scan
_exptl_absorpt_process_details     '(SADABS; Bruker, 2009)'
_exptl_absorpt_correction_T_min     0.9432
_exptl_absorpt_correction_T_max     0.9750
_exptl_special_details
;
The crystal was placed in the cold stream of an Oxford Cryosystems Cobra
open-flow nitrogen cryostat (Cosier & Glazer, 1986) operating at
100.0(1) K.
;
_diffrn_ambient_temperature     100.0(10)
_diffrn_radiation_type     MoK\a
_diffrn_radiation_wavelength     0.71073
_diffrn_radiation_source     'fine-focus sealed tube'
_diffrn_radiation_monochromator     graphite
_diffrn_measurement_device_type     'Bruker SMART APEXII CCD'
_diffrn_measurement_method     '\f and \w'
_diffrn_detector_area_resol_mean     .
_diffrn_reflns_number     39492
_diffrn_reflns_av_R_equivalents     0.0357
_diffrn_reflns_av_sigmaI/netI     0.0370
_diffrn_reflns_theta_min     1.66
_diffrn_reflns_theta_max     33.99
_diffrn_reflns_theta_full     33.99
_diffrn_measured_fraction_theta_max     0.990
_diffrn_measured_fraction_theta_full     0.990
_diffrn_reflns_limit_h_min     -13
_diffrn_reflns_limit_h_max     16
_diffrn_reflns_limit_k_min     -18
_diffrn_reflns_limit_k_max     18
_diffrn_reflns_limit_l_min     -19
_diffrn_reflns_limit_l_max     19
_diffrn_standards_number     0
_diffrn_standards_interval_count     .
_diffrn_standards_interval_time     .
_diffrn_standards_decay_%     ?
_refine_special_details
;
 Refinement of F^2^ against ALL reflections.  The weighted R-factor wR and
 goodness of fit S are based on F^2^, conventional R-factors R are based
 on F, with F set to zero for negative F^2^. The threshold expression of
 F^2^ > 2\s(F^2^) is used only for calculating R-factors(gt) etc. and is
 not relevant to the choice of reflections for refinement.  R-factors based
 on F^2^ are statistically about twice as large as those based on F, and R-
 factors based on ALL data will be even larger.
;
_reflns_number_total     11591
_reflns_number_gt     9231
_reflns_threshold_expression     I>2\s(I)
_refine_ls_structure_factor_coef     Fsqd
_refine_ls_matrix_type     full
_refine_ls_R_factor_all     0.0651
_refine_ls_R_factor_gt     0.0500
_refine_ls_wR_factor_gt     0.1279
_refine_ls_wR_factor_ref     0.1419
_refine_ls_goodness_of_fit_ref     1.023
_refine_ls_restrained_S_all     1.023
_refine_ls_number_reflns     11591
_refine_ls_number_parameters     394
_refine_ls_number_restraints     0
_refine_ls_hydrogen_treatment     mixed
_refine_ls_weighting_scheme     calc
_refine_ls_weighting_details
         'calc w=1/[\s^2^(Fo^2^)+(0.0751P)^2^+0.5144P] where P=(Fo^2^+2Fc^2^)/3'
_atom_sites_solution_hydrogens     geom
_atom_sites_solution_primary     direct
_atom_sites_solution_secondary     difmap
_refine_ls_shift/su_max     0.001
_refine_ls_shift/su_mean     0.000
_refine_diff_density_max     0.662
_refine_diff_density_min     -0.384
_refine_ls_extinction_method     none
_refine_ls_extinction_coef     ?
loop_
    _atom_type_symbol
    _atom_type_description
    _atom_type_scat_dispersion_real
    _atom_type_scat_dispersion_imag
    _atom_type_scat_source
    'C' 'C' 0.0033 0.0016
                         'International Tables Vol C Tables 4.2.6.8 and 6.1.1.4'
    'H' 'H' 0.0000 0.0000
                         'International Tables Vol C Tables 4.2.6.8 and 6.1.1.4'
    'N' 'N' 0.0061 0.0033
                         'International Tables Vol C Tables 4.2.6.8 and 6.1.1.4'
    'O' 'O' 0.0106 0.0060
                         'International Tables Vol C Tables 4.2.6.8 and 6.1.1.4'
    'S' 'S' 0.1246 0.1234
                         'International Tables Vol C Tables 4.2.6.8 and 6.1.1.4'
_computing_data_collection     'APEX2 (Bruker, 2009)'
_computing_cell_refinement     'SAINT (Bruker, 2009)'
_computing_data_reduction     'SAINT (Bruker, 2009)'
_computing_structure_solution     'SHELXTL (Sheldrick, 2008)'
_computing_structure_refinement     'SHELXTL (Sheldrick, 2008)'
_computing_molecular_graphics     'SHELXTL (Sheldrick, 2008)'
_computing_publication_material
                             'SHELXTL (Sheldrick, 2008) and PLATON (Spek, 2009)'
loop_
    _atom_site_type_symbol
    _atom_site_label
    _atom_site_fract_x
    _atom_site_fract_y
    _atom_site_fract_z
    _atom_site_U_iso_or_equiv
    _atom_site_adp_type
    _atom_site_calc_flag
    _atom_site_refinement_flags
    _atom_site_occupancy
    _atom_site_symmetry_multiplicity
    _atom_site_disorder_assembly
    _atom_site_disorder_group
    S S1 0.79522(3) 0.60158(3) 0.48963(2) 0.02192(7) Uani d . 1 1 . .
    O O1 0.36989(8) 0.50498(7) 0.72474(7) 0.01646(15) Uani d . 1 1 . .
    O O2 0.46670(9) 0.92470(8) 0.78875(8) 0.02136(17) Uani d . 1 1 . .
    O O3 -0.38126(10) 1.24757(10) 0.79511(9) 0.0306(2) Uani d . 1 1 . .
    O O4 0.89106(10) 0.68108(9) 1.10873(8) 0.02435(19) Uani d . 1 1 . .
    N N1 0.28341(9) 0.66632(8) 0.84751(8) 0.01489(16) Uani d . 1 1 . .
    N N2 0.58835(9) 0.56730(9) 0.64184(8) 0.01619(17) Uani d . 1 1 . .
    C C1 0.18792(11) 0.79213(10) 0.87130(9) 0.01641(19) Uani d . 1 1 . .
    H H1A 0.1511 0.8009 0.9515 0.020 Uiso calc R 1 1 . .
    H H1B 0.1081 0.8072 0.8385 0.020 Uiso calc R 1 1 . .
    C C2 0.25141(11) 0.88926(10) 0.83004(9) 0.01574(18) Uani d . 1 1 . .
    C C3 0.40668(11) 0.85241(10) 0.80088(9) 0.01529(18) Uani d . 1 1 . .
    C C4 0.48625(10) 0.71733(10) 0.78310(9) 0.01380(17) Uani d . 1 1 . .
    C C5 0.41421(11) 0.65015(10) 0.87649(9) 0.01572(18) Uani d . 1 1 . .
    H H5A 0.4719 0.5633 0.8785 0.019 Uiso calc R 1 1 . .
    H H5B 0.3961 0.6867 0.9484 0.019 Uiso calc R 1 1 . .
    C C6 0.64462(11) 0.67997(10) 0.75962(9) 0.01479(18) Uani d . 1 1 . .
    H H6A 0.6715 0.7393 0.7055 0.018 Uiso calc R 1 1 . .
    C C7 0.69662(11) 0.55899(10) 0.69999(9) 0.01564(18) Uani d . 1 1 . .
    H H7A 0.7041 0.4916 0.7547 0.019 Uiso calc R 1 1 . .
    C C8 0.83679(11) 0.53339(11) 0.61614(10) 0.0188(2) Uani d . 1 1 . .
    H H8A 0.8876 0.4451 0.6070 0.023 Uiso calc R 1 1 . .
    H H8B 0.8953 0.5696 0.6400 0.023 Uiso calc R 1 1 . .
    C C9 0.64853(12) 0.54767(12) 0.52515(10) 0.0212(2) Uani d . 1 1 . .
    H H9A 0.5784 0.5931 0.4833 0.025 Uiso calc R 1 1 . .
    H H9B 0.6810 0.4605 0.5078 0.025 Uiso calc R 1 1 . .
    C C10 0.46097(10) 0.67354(10) 0.68033(9) 0.01421(17) Uani d . 1 1 . .
    C C11 0.32921(10) 0.63151(10) 0.73099(9) 0.01408(17) Uani d . 1 1 . .
    C C12 0.17995(11) 1.00541(10) 0.80811(10) 0.01742(19) Uani d . 1 1 . .
    H H12A 0.2345 1.0553 0.7851 0.021 Uiso calc R 1 1 . .
    C C13 0.03109(11) 1.06591(10) 0.81448(10) 0.01782(19) Uani d . 1 1 . .
    C C14 -0.07494(12) 1.02983(10) 0.88129(10) 0.0185(2) Uani d . 1 1 . .
    H H14A -0.0513 0.9639 0.9303 0.022 Uiso calc R 1 1 . .
    C C15 -0.21409(12) 1.08765(11) 0.87811(10) 0.0202(2) Uani d . 1 1 . .
    H H15A -0.2838 1.0608 0.9239 0.024 Uiso calc R 1 1 . .
    C C16 -0.24999(12) 1.18508(11) 0.80725(11) 0.0225(2) Uani d . 1 1 . .
    C C17 -0.14648(13) 1.22501(12) 0.74238(12) 0.0259(2) Uani d . 1 1 . .
    H H17A -0.1708 1.2925 0.6951 0.031 Uiso calc R 1 1 . .
    C C18 -0.00926(13) 1.16714(11) 0.74650(11) 0.0234(2) Uani d . 1 1 . .
    H H18A 0.0595 1.1963 0.7025 0.028 Uiso calc R 1 1 . .
    C C19 -0.48594(14) 1.19644(15) 0.84307(14) 0.0335(3) Uani d . 1 1 . .
    H H19A -0.5714 1.2426 0.8192 0.050 Uiso calc R 1 1 . .
    H H19B -0.5051 1.1997 0.9229 0.050 Uiso calc R 1 1 . .
    H H19C -0.4530 1.1120 0.8199 0.050 Uiso calc R 1 1 . .
    C C20 0.70703(11) 0.67646(10) 0.85510(9) 0.01501(18) Uani d . 1 1 . .
    C C21 0.75256(12) 0.76997(11) 0.86841(10) 0.0190(2) Uani d . 1 1 . .
    H H21A 0.7418 0.8356 0.8180 0.023 Uiso calc R 1 1 . .
    C C22 0.81297(13) 0.76854(11) 0.95352(11) 0.0215(2) Uani d . 1 1 . .
    H H22A 0.8425 0.8332 0.9612 0.026 Uiso calc R 1 1 . .
    C C23 0.83076(12) 0.67281(11) 1.02806(9) 0.0180(2) Uani d . 1 1 . .
    C C24 0.78598(12) 0.57861(10) 1.01762(9) 0.01754(19) Uani d . 1 1 . .
    H H24A 0.7968 0.5132 1.0683 0.021 Uiso calc R 1 1 . .
    C C25 0.72497(12) 0.58202(10) 0.93148(9) 0.01717(19) Uani d . 1 1 . .
    H H25A 0.6945 0.5178 0.9245 0.021 Uiso calc R 1 1 . .
    C C26 0.90991(13) 0.58491(12) 1.18668(10) 0.0228(2) Uani d . 1 1 . .
    H H26A 0.9547 0.6000 1.2397 0.034 Uiso calc R 1 1 . .
    H H26B 0.9688 0.5083 1.1490 0.034 Uiso calc R 1 1 . .
    H H26C 0.8192 0.5803 1.2248 0.034 Uiso calc R 1 1 . .
    C C27 0.41283(11) 0.76642(10) 0.59441(9) 0.01534(18) Uani d . 1 1 . .
    C C28 0.47477(12) 0.83835(11) 0.52540(10) 0.0191(2) Uani d . 1 1 . .
    H H28A 0.5635 0.8372 0.5288 0.023 Uiso calc R 1 1 . .
    C C29 0.40394(13) 0.91443(11) 0.44894(10) 0.0217(2) Uani d . 1 1 . .
    H H29A 0.4476 0.9630 0.4006 0.026 Uiso calc R 1 1 . .
    C C30 0.27418(13) 0.92003(11) 0.44276(10) 0.0217(2) Uani d . 1 1 . .
    H H30A 0.2301 0.9716 0.3906 0.026 Uiso calc R 1 1 . .
    C C31 0.20612(12) 0.84865(10) 0.51443(10) 0.0183(2) Uani d . 1 1 . .
    C C32 0.07319(12) 0.84443(11) 0.51840(11) 0.0217(2) Uani d . 1 1 . .
    H H32A 0.0199 0.8934 0.4700 0.026 Uiso calc R 1 1 . .
    C C33 0.02096(12) 0.76951(11) 0.59229(11) 0.0216(2) Uani d . 1 1 . .
    H H33A -0.0680 0.7678 0.5933 0.026 Uiso calc R 1 1 . .
    C C34 0.09598(11) 0.69493(10) 0.66679(10) 0.0186(2) Uani d . 1 1 . .
    H H34A 0.0577 0.6446 0.7174 0.022 Uiso calc R 1 1 . .
    C C35 0.22508(11) 0.69716(10) 0.66413(9) 0.01528(18) Uani d . 1 1 . .
    C C36 0.27902(11) 0.77326(10) 0.58842(9) 0.01567(18) Uani d . 1 1 . .
    H H1O1 0.459(2) 0.4815(19) 0.7015(17) 0.038(5) Uiso d . 1 1 . .
loop_
    _atom_site_aniso_label
    _atom_site_aniso_U_11
    _atom_site_aniso_U_22
    _atom_site_aniso_U_33
    _atom_site_aniso_U_12
    _atom_site_aniso_U_13
    _atom_site_aniso_U_23
    S1 0.01679(12) 0.03083(16) 0.01653(13) -0.00899(11) -0.00024(9) -0.00062(11)
    O1 0.0143(3) 0.0127(3) 0.0219(4) -0.0046(3) -0.0028(3) -0.0023(3)
    O2 0.0192(4) 0.0174(4) 0.0302(5) -0.0093(3) -0.0059(3) -0.0015(3)
    O3 0.0181(4) 0.0280(5) 0.0396(6) -0.0001(3) -0.0079(4) -0.0013(4)
    O4 0.0323(5) 0.0277(5) 0.0232(4) -0.0175(4) -0.0158(4) 0.0060(4)
    N1 0.0150(4) 0.0148(4) 0.0147(4) -0.0059(3) -0.0015(3) -0.0021(3)
    N2 0.0135(4) 0.0190(4) 0.0157(4) -0.0057(3) -0.0012(3) -0.0052(3)
    C1 0.0153(4) 0.0151(4) 0.0181(5) -0.0059(3) -0.0004(3) -0.0037(4)
    C2 0.0151(4) 0.0160(5) 0.0164(5) -0.0064(3) -0.0016(3) -0.0035(4)
    C3 0.0161(4) 0.0157(4) 0.0149(4) -0.0065(3) -0.0031(3) -0.0026(4)
    C4 0.0138(4) 0.0144(4) 0.0140(4) -0.0060(3) -0.0030(3) -0.0010(3)
    C5 0.0155(4) 0.0162(4) 0.0158(4) -0.0065(3) -0.0026(3) -0.0007(4)
    C6 0.0139(4) 0.0156(4) 0.0153(4) -0.0061(3) -0.0030(3) -0.0004(3)
    C7 0.0132(4) 0.0163(5) 0.0166(5) -0.0047(3) -0.0025(3) -0.0017(4)
    C8 0.0143(4) 0.0213(5) 0.0193(5) -0.0054(4) -0.0023(4) -0.0022(4)
    C9 0.0175(5) 0.0289(6) 0.0174(5) -0.0085(4) -0.0010(4) -0.0085(4)
    C10 0.0131(4) 0.0146(4) 0.0151(4) -0.0056(3) -0.0021(3) -0.0017(3)
    C11 0.0140(4) 0.0135(4) 0.0154(4) -0.0059(3) -0.0024(3) -0.0017(3)
    C12 0.0167(4) 0.0153(5) 0.0203(5) -0.0065(4) -0.0027(4) -0.0020(4)
    C13 0.0170(4) 0.0148(5) 0.0209(5) -0.0051(4) -0.0032(4) -0.0025(4)
    C14 0.0176(4) 0.0153(5) 0.0213(5) -0.0051(4) -0.0028(4) -0.0026(4)
    C15 0.0164(4) 0.0188(5) 0.0238(5) -0.0052(4) -0.0023(4) -0.0041(4)
    C16 0.0190(5) 0.0184(5) 0.0269(6) -0.0016(4) -0.0053(4) -0.0050(4)
    C17 0.0232(5) 0.0170(5) 0.0318(7) -0.0023(4) -0.0049(5) 0.0022(5)
    C18 0.0218(5) 0.0162(5) 0.0293(6) -0.0057(4) -0.0034(4) 0.0019(4)
    C19 0.0169(5) 0.0400(8) 0.0387(8) -0.0043(5) -0.0039(5) -0.0079(6)
    C20 0.0142(4) 0.0163(4) 0.0155(4) -0.0066(3) -0.0034(3) 0.0003(4)
    C21 0.0216(5) 0.0188(5) 0.0210(5) -0.0113(4) -0.0083(4) 0.0043(4)
    C22 0.0268(5) 0.0209(5) 0.0245(6) -0.0145(4) -0.0119(4) 0.0047(4)
    C23 0.0183(4) 0.0210(5) 0.0177(5) -0.0093(4) -0.0067(4) 0.0015(4)
    C24 0.0194(5) 0.0177(5) 0.0169(5) -0.0082(4) -0.0052(4) 0.0022(4)
    C25 0.0191(4) 0.0168(5) 0.0178(5) -0.0088(4) -0.0049(4) 0.0010(4)
    C26 0.0241(5) 0.0287(6) 0.0194(5) -0.0121(5) -0.0093(4) 0.0050(4)
    C27 0.0166(4) 0.0165(5) 0.0145(4) -0.0076(4) -0.0034(3) -0.0013(4)
    C28 0.0210(5) 0.0208(5) 0.0183(5) -0.0113(4) -0.0039(4) 0.0005(4)
    C29 0.0256(5) 0.0209(5) 0.0207(5) -0.0116(4) -0.0055(4) 0.0030(4)
    C30 0.0251(5) 0.0198(5) 0.0212(5) -0.0081(4) -0.0082(4) 0.0036(4)
    C31 0.0195(5) 0.0165(5) 0.0198(5) -0.0061(4) -0.0069(4) 0.0003(4)
    C32 0.0204(5) 0.0195(5) 0.0263(6) -0.0055(4) -0.0103(4) 0.0010(4)
    C33 0.0166(5) 0.0205(5) 0.0291(6) -0.0063(4) -0.0082(4) -0.0007(4)
    C34 0.0155(4) 0.0169(5) 0.0238(5) -0.0065(4) -0.0046(4) -0.0005(4)
    C35 0.0146(4) 0.0144(4) 0.0171(5) -0.0055(3) -0.0029(3) -0.0021(4)
    C36 0.0161(4) 0.0151(4) 0.0167(5) -0.0061(3) -0.0040(3) -0.0017(4)
_geom_special_details
;
 All s.u.'s (except the s.u. in the dihedral angle between two l.s. planes)
 are estimated using the full covariance matrix.  The cell s.u.'s are taken
 into account individually in the estimation of s.u.'s in distances, angles
 and torsion angles; correlations between s.u.'s in cell parameters are only
 used when they are defined by crystal symmetry.  An approximate (isotropic)
 treatment of cell s.u.'s is used for estimating s.u.'s involving l.s. planes.
;
loop_
    _geom_bond_atom_site_label_1
    _geom_bond_atom_site_label_2
    _geom_bond_site_symmetry_2
    _geom_bond_distance
    _geom_bond_publ_flag
    S1 C8 . 1.8072(12) ?
    S1 C9 . 1.8318(12) ?
    O1 C11 . 1.4066(13) ?
    O1 H1O1 . 0.86(2) ?
    O2 C3 . 1.2209(13) ?
    O3 C16 . 1.3608(15) ?
    O3 C19 . 1.4317(19) ?
    O4 C23 . 1.3657(14) ?
    O4 C26 . 1.4256(15) ?
    N1 C5 . 1.4689(14) ?
    N1 C1 . 1.4737(14) ?
    N1 C11 . 1.4783(14) ?
    N2 C9 . 1.4552(15) ?
    N2 C10 . 1.4805(14) ?
    N2 C7 . 1.4879(14) ?
    C1 C2 . 1.5257(15) ?
    C1 H1A . 0.9900 ?
    C1 H1B . 0.9900 ?
    C2 C12 . 1.3499(16) ?
    C2 C3 . 1.4971(15) ?
    C3 C4 . 1.5219(15) ?
    C4 C6 . 1.5300(14) ?
    C4 C5 . 1.5549(14) ?
    C4 C10 . 1.5645(15) ?
    C5 H5A . 0.9900 ?
    C5 H5B . 0.9900 ?
    C6 C20 . 1.5115(15) ?
    C6 C7 . 1.5336(16) ?
    C6 H6A . 1.0000 ?
    C7 C8 . 1.5352(15) ?
    C7 H7A . 1.0000 ?
    C8 H8A . 0.9900 ?
    C8 H8B . 0.9900 ?
    C9 H9A . 0.9900 ?
    C9 H9B . 0.9900 ?
    C10 C27 . 1.5169(15) ?
    C10 C11 . 1.6150(14) ?
    C11 C35 . 1.5071(15) ?
    C12 C13 . 1.4629(15) ?
    C12 H12A . 0.9500 ?
    C13 C14 . 1.4005(16) ?
    C13 C18 . 1.4072(17) ?
    C14 C15 . 1.3939(16) ?
    C14 H14A . 0.9500 ?
    C15 C16 . 1.3927(18) ?
    C15 H15A . 0.9500 ?
    C16 C17 . 1.3966(19) ?
    C17 C18 . 1.3789(18) ?
    C17 H17A . 0.9500 ?
    C18 H18A . 0.9500 ?
    C19 H19A . 0.9800 ?
    C19 H19B . 0.9800 ?
    C19 H19C . 0.9800 ?
    C20 C25 . 1.3985(15) ?
    C20 C21 . 1.4018(15) ?
    C21 C22 . 1.3847(17) ?
    C21 H21A . 0.9500 ?
    C22 C23 . 1.3941(16) ?
    C22 H22A . 0.9500 ?
    C23 C24 . 1.3943(16) ?
    C24 C25 . 1.3953(16) ?
    C24 H24A . 0.9500 ?
    C25 H25A . 0.9500 ?
    C26 H26A . 0.9800 ?
    C26 H26B . 0.9800 ?
    C26 H26C . 0.9800 ?
    C27 C28 . 1.3768(15) ?
    C27 C36 . 1.4159(15) ?
    C28 C29 . 1.4237(17) ?
    C28 H28A . 0.9500 ?
    C29 C30 . 1.3785(17) ?
    C29 H29A . 0.9500 ?
    C30 C31 . 1.4233(16) ?
    C30 H30A . 0.9500 ?
    C31 C36 . 1.4077(16) ?
    C31 C32 . 1.4199(16) ?
    C32 C33 . 1.3806(17) ?
    C32 H32A . 0.9500 ?
    C33 C34 . 1.4204(17) ?
    C33 H33A . 0.9500 ?
    C34 C35 . 1.3738(15) ?
    C34 H34A . 0.9500 ?
    C35 C36 . 1.4111(15) ?
loop_
    _geom_angle_atom_site_label_1
    _geom_angle_atom_site_label_2
    _geom_angle_atom_site_label_3
    _geom_angle_site_symmetry_1
    _geom_angle_site_symmetry_3
    _geom_angle
    _geom_angle_publ_flag
    C8 S1 C9 . . 86.85(5) ?
    C11 O1 H1O1 . . 103.5(14) ?
    C16 O3 C19 . . 117.38(11) ?
    C23 O4 C26 . . 116.72(10) ?
    C5 N1 C1 . . 108.80(8) ?
    C5 N1 C11 . . 103.25(8) ?
    C1 N1 C11 . . 115.53(9) ?
    C9 N2 C10 . . 119.67(10) ?
    C9 N2 C7 . . 110.77(8) ?
    C10 N2 C7 . . 110.49(8) ?
    N1 C1 C2 . . 115.45(9) ?
    N1 C1 H1A . . 108.4 ?
    C2 C1 H1A . . 108.4 ?
    N1 C1 H1B . . 108.4 ?
    C2 C1 H1B . . 108.4 ?
    H1A C1 H1B . . 107.5 ?
    C12 C2 C3 . . 115.93(10) ?
    C12 C2 C1 . . 125.44(10) ?
    C3 C2 C1 . . 118.37(9) ?
    O2 C3 C2 . . 123.17(10) ?
    O2 C3 C4 . . 121.64(10) ?
    C2 C3 C4 . . 115.15(9) ?
    C3 C4 C6 . . 114.65(8) ?
    C3 C4 C5 . . 107.25(8) ?
    C6 C4 C5 . . 117.84(9) ?
    C3 C4 C10 . . 110.70(9) ?
    C6 C4 C10 . . 104.10(8) ?
    C5 C4 C10 . . 101.35(8) ?
    N1 C5 C4 . . 103.40(8) ?
    N1 C5 H5A . . 111.1 ?
    C4 C5 H5A . . 111.1 ?
    N1 C5 H5B . . 111.1 ?
    C4 C5 H5B . . 111.1 ?
    H5A C5 H5B . . 109.0 ?
    C20 C6 C4 . . 117.40(9) ?
    C20 C6 C7 . . 114.59(9) ?
    C4 C6 C7 . . 102.88(8) ?
    C20 C6 H6A . . 107.1 ?
    C4 C6 H6A . . 107.1 ?
    C7 C6 H6A . . 107.1 ?
    N2 C7 C6 . . 105.66(8) ?
    N2 C7 C8 . . 108.84(9) ?
    C6 C7 C8 . . 113.73(9) ?
    N2 C7 H7A . . 109.5 ?
    C6 C7 H7A . . 109.5 ?
    C8 C7 H7A . . 109.5 ?
    C7 C8 S1 . . 105.83(7) ?
    C7 C8 H8A . . 110.6 ?
    S1 C8 H8A . . 110.6 ?
    C7 C8 H8B . . 110.6 ?
    S1 C8 H8B . . 110.6 ?
    H8A C8 H8B . . 108.7 ?
    N2 C9 S1 . . 107.06(8) ?
    N2 C9 H9A . . 110.3 ?
    S1 C9 H9A . . 110.3 ?
    N2 C9 H9B . . 110.3 ?
    S1 C9 H9B . . 110.3 ?
    H9A C9 H9B . . 108.6 ?
    N2 C10 C27 . . 116.57(9) ?
    N2 C10 C4 . . 103.90(8) ?
    C27 C10 C4 . . 118.45(9) ?
    N2 C10 C11 . . 110.50(8) ?
    C27 C10 C11 . . 103.54(8) ?
    C4 C10 C11 . . 103.06(8) ?
    O1 C11 N1 . . 108.47(9) ?
    O1 C11 C35 . . 112.32(9) ?
    N1 C11 C35 . . 114.67(9) ?
    O1 C11 C10 . . 110.43(8) ?
    N1 C11 C10 . . 105.60(8) ?
    C35 C11 C10 . . 105.07(8) ?
    C2 C12 C13 . . 129.67(10) ?
    C2 C12 H12A . . 115.2 ?
    C13 C12 H12A . . 115.2 ?
    C14 C13 C18 . . 117.06(11) ?
    C14 C13 C12 . . 125.30(11) ?
    C18 C13 C12 . . 117.63(10) ?
    C15 C14 C13 . . 122.04(11) ?
    C15 C14 H14A . . 119.0 ?
    C13 C14 H14A . . 119.0 ?
    C16 C15 C14 . . 119.42(11) ?
    C16 C15 H15A . . 120.3 ?
    C14 C15 H15A . . 120.3 ?
    O3 C16 C15 . . 125.09(12) ?
    O3 C16 C17 . . 115.42(12) ?
    C15 C16 C17 . . 119.49(11) ?
    C18 C17 C16 . . 120.48(12) ?
    C18 C17 H17A . . 119.8 ?
    C16 C17 H17A . . 119.8 ?
    C17 C18 C13 . . 121.44(11) ?
    C17 C18 H18A . . 119.3 ?
    C13 C18 H18A . . 119.3 ?
    O3 C19 H19A . . 109.5 ?
    O3 C19 H19B . . 109.5 ?
    H19A C19 H19B . . 109.5 ?
    O3 C19 H19C . . 109.5 ?
    H19A C19 H19C . . 109.5 ?
    H19B C19 H19C . . 109.5 ?
    C25 C20 C21 . . 117.17(10) ?
    C25 C20 C6 . . 123.15(10) ?
    C21 C20 C6 . . 119.67(10) ?
    C22 C21 C20 . . 121.30(10) ?
    C22 C21 H21A . . 119.4 ?
    C20 C21 H21A . . 119.4 ?
    C21 C22 C23 . . 120.42(11) ?
    C21 C22 H22A . . 119.8 ?
    C23 C22 H22A . . 119.8 ?
    O4 C23 C22 . . 115.36(10) ?
    O4 C23 C24 . . 124.82(10) ?
    C22 C23 C24 . . 119.81(10) ?
    C23 C24 C25 . . 118.84(10) ?
    C23 C24 H24A . . 120.6 ?
    C25 C24 H24A . . 120.6 ?
    C24 C25 C20 . . 122.46(10) ?
    C24 C25 H25A . . 118.8 ?
    C20 C25 H25A . . 118.8 ?
    O4 C26 H26A . . 109.5 ?
    O4 C26 H26B . . 109.5 ?
    H26A C26 H26B . . 109.5 ?
    O4 C26 H26C . . 109.5 ?
    H26A C26 H26C . . 109.5 ?
    H26B C26 H26C . . 109.5 ?
    C28 C27 C36 . . 118.55(10) ?
    C28 C27 C10 . . 132.36(10) ?
    C36 C27 C10 . . 109.08(9) ?
    C27 C28 C29 . . 119.05(10) ?
    C27 C28 H28A . . 120.5 ?
    C29 C28 H28A . . 120.5 ?
    C30 C29 C28 . . 122.19(11) ?
    C30 C29 H29A . . 118.9 ?
    C28 C29 H29A . . 118.9 ?
    C29 C30 C31 . . 120.14(11) ?
    C29 C30 H30A . . 119.9 ?
    C31 C30 H30A . . 119.9 ?
    C36 C31 C32 . . 116.57(10) ?
    C36 C31 C30 . . 116.52(10) ?
    C32 C31 C30 . . 126.90(11) ?
    C33 C32 C31 . . 120.32(11) ?
    C33 C32 H32A . . 119.8 ?
    C31 C32 H32A . . 119.8 ?
    C32 C33 C34 . . 122.12(10) ?
    C32 C33 H33A . . 118.9 ?
    C34 C33 H33A . . 118.9 ?
    C35 C34 C33 . . 118.58(11) ?
    C35 C34 H34A . . 120.7 ?
    C33 C34 H34A . . 120.7 ?
    C34 C35 C36 . . 119.45(10) ?
    C34 C35 C11 . . 131.91(10) ?
    C36 C35 C11 . . 108.64(9) ?
    C31 C36 C35 . . 122.96(10) ?
    C31 C36 C27 . . 123.53(10) ?
    C35 C36 C27 . . 113.51(10) ?
loop_
    _geom_torsion_atom_site_label_1
    _geom_torsion_atom_site_label_2
    _geom_torsion_atom_site_label_3
    _geom_torsion_atom_site_label_4
    _geom_torsion_site_symmetry_1
    _geom_torsion_site_symmetry_2
    _geom_torsion_site_symmetry_3
    _geom_torsion_site_symmetry_4
    _geom_torsion
    _geom_torsion_publ_flag
    C5 N1 C1 C2 . . . . 47.19(12) ?
    C11 N1 C1 C2 . . . . -68.33(12) ?
    N1 C1 C2 C12 . . . . 156.00(11) ?
    N1 C1 C2 C3 . . . . -17.89(14) ?
    C12 C2 C3 O2 . . . . 20.91(17) ?
    C1 C2 C3 O2 . . . . -164.63(11) ?
    C12 C2 C3 C4 . . . . -156.99(10) ?
    C1 C2 C3 C4 . . . . 17.47(14) ?
    O2 C3 C4 C6 . . . . 5.30(15) ?
    C2 C3 C4 C6 . . . . -176.76(9) ?
    O2 C3 C4 C5 . . . . 138.19(11) ?
    C2 C3 C4 C5 . . . . -43.87(12) ?
    O2 C3 C4 C10 . . . . -112.08(12) ?
    C2 C3 C4 C10 . . . . 65.86(11) ?
    C1 N1 C5 C4 . . . . -74.32(10) ?
    C11 N1 C5 C4 . . . . 48.90(10) ?
    C3 C4 C5 N1 . . . . 72.44(10) ?
    C6 C4 C5 N1 . . . . -156.42(9) ?
    C10 C4 C5 N1 . . . . -43.66(10) ?
    C3 C4 C6 C20 . . . . 75.97(12) ?
    C5 C4 C6 C20 . . . . -51.72(13) ?
    C10 C4 C6 C20 . . . . -162.95(9) ?
    C3 C4 C6 C7 . . . . -157.21(9) ?
    C5 C4 C6 C7 . . . . 75.10(11) ?
    C10 C4 C6 C7 . . . . -36.13(10) ?
    C9 N2 C7 C6 . . . . 123.03(10) ?
    C10 N2 C7 C6 . . . . -11.96(11) ?
    C9 N2 C7 C8 . . . . 0.54(13) ?
    C10 N2 C7 C8 . . . . -134.45(9) ?
    C20 C6 C7 N2 . . . . 158.44(8) ?
    C4 C6 C7 N2 . . . . 29.85(10) ?
    C20 C6 C7 C8 . . . . -82.24(11) ?
    C4 C6 C7 C8 . . . . 149.17(9) ?
    N2 C7 C8 S1 . . . . 29.46(10) ?
    C6 C7 C8 S1 . . . . -88.03(10) ?
    C9 S1 C8 C7 . . . . -39.36(8) ?
    C10 N2 C9 S1 . . . . 100.24(10) ?
    C7 N2 C9 S1 . . . . -30.08(11) ?
    C8 S1 C9 N2 . . . . 40.67(9) ?
    C9 N2 C10 C27 . . . . -8.80(14) ?
    C7 N2 C10 C27 . . . . 121.64(10) ?
    C9 N2 C10 C4 . . . . -141.06(9) ?
    C7 N2 C10 C4 . . . . -10.62(11) ?
    C9 N2 C10 C11 . . . . 109.00(10) ?
    C7 N2 C10 C11 . . . . -120.56(9) ?
    C3 C4 C10 N2 . . . . 152.82(8) ?
    C6 C4 C10 N2 . . . . 29.13(10) ?
    C5 C4 C10 N2 . . . . -93.66(9) ?
    C3 C4 C10 C27 . . . . 21.66(12) ?
    C6 C4 C10 C27 . . . . -102.03(10) ?
    C5 C4 C10 C27 . . . . 135.18(9) ?
    C3 C4 C10 C11 . . . . -91.86(9) ?
    C6 C4 C10 C11 . . . . 144.45(8) ?
    C5 C4 C10 C11 . . . . 21.66(10) ?
    C5 N1 C11 O1 . . . . 84.67(9) ?
    C1 N1 C11 O1 . . . . -156.69(8) ?
    C5 N1 C11 C35 . . . . -148.89(9) ?
    C1 N1 C11 C35 . . . . -30.25(12) ?
    C5 N1 C11 C10 . . . . -33.72(10) ?
    C1 N1 C11 C10 . . . . 84.92(10) ?
    N2 C10 C11 O1 . . . . -0.31(12) ?
    C27 C10 C11 O1 . . . . 125.23(9) ?
    C4 C10 C11 O1 . . . . -110.79(9) ?
    N2 C10 C11 N1 . . . . 116.76(9) ?
    C27 C10 C11 N1 . . . . -117.70(9) ?
    C4 C10 C11 N1 . . . . 6.28(10) ?
    N2 C10 C11 C35 . . . . -121.64(9) ?
    C27 C10 C11 C35 . . . . 3.90(11) ?
    C4 C10 C11 C35 . . . . 127.88(9) ?
    C3 C2 C12 C13 . . . . 172.17(11) ?
    C1 C2 C12 C13 . . . . -1.9(2) ?
    C2 C12 C13 C14 . . . . 25.1(2) ?
    C2 C12 C13 C18 . . . . -153.53(13) ?
    C18 C13 C14 C15 . . . . 2.62(18) ?
    C12 C13 C14 C15 . . . . -176.01(11) ?
    C13 C14 C15 C16 . . . . -0.56(18) ?
    C19 O3 C16 C15 . . . . -12.1(2) ?
    C19 O3 C16 C17 . . . . 168.17(13) ?
    C14 C15 C16 O3 . . . . 178.80(12) ?
    C14 C15 C16 C17 . . . . -1.47(19) ?
    O3 C16 C17 C18 . . . . -178.89(13) ?
    C15 C16 C17 C18 . . . . 1.3(2) ?
    C16 C17 C18 C13 . . . . 0.8(2) ?
    C14 C13 C18 C17 . . . . -2.74(19) ?
    C12 C13 C18 C17 . . . . 175.99(12) ?
    C4 C6 C20 C25 . . . . 77.87(14) ?
    C7 C6 C20 C25 . . . . -43.01(14) ?
    C4 C6 C20 C21 . . . . -103.47(12) ?
    C7 C6 C20 C21 . . . . 135.65(11) ?
    C25 C20 C21 C22 . . . . 0.13(17) ?
    C6 C20 C21 C22 . . . . -178.61(11) ?
    C20 C21 C22 C23 . . . . 0.42(19) ?
    C26 O4 C23 C22 . . . . 179.62(11) ?
    C26 O4 C23 C24 . . . . 0.61(18) ?
    C21 C22 C23 O4 . . . . -179.83(12) ?
    C21 C22 C23 C24 . . . . -0.76(19) ?
    O4 C23 C24 C25 . . . . 179.52(11) ?
    C22 C23 C24 C25 . . . . 0.54(17) ?
    C23 C24 C25 C20 . . . . 0.01(17) ?
    C21 C20 C25 C24 . . . . -0.34(17) ?
    C6 C20 C25 C24 . . . . 178.34(10) ?
    N2 C10 C27 C28 . . . . -60.95(16) ?
    C4 C10 C27 C28 . . . . 64.25(16) ?
    C11 C10 C27 C28 . . . . 177.51(12) ?
    N2 C10 C27 C36 . . . . 117.99(10) ?
    C4 C10 C27 C36 . . . . -116.81(10) ?
    C11 C10 C27 C36 . . . . -3.56(11) ?
    C36 C27 C28 C29 . . . . -1.56(17) ?
    C10 C27 C28 C29 . . . . 177.29(12) ?
    C27 C28 C29 C30 . . . . 1.05(19) ?
    C28 C29 C30 C31 . . . . 0.2(2) ?
    C29 C30 C31 C36 . . . . -0.86(18) ?
    C29 C30 C31 C32 . . . . 179.89(13) ?
    C36 C31 C32 C33 . . . . 0.20(18) ?
    C30 C31 C32 C33 . . . . 179.46(12) ?
    C31 C32 C33 C34 . . . . 0.3(2) ?
    C32 C33 C34 C35 . . . . -0.56(19) ?
    C33 C34 C35 C36 . . . . 0.29(17) ?
    C33 C34 C35 C11 . . . . 179.41(11) ?
    O1 C11 C35 C34 . . . . 57.75(16) ?
    N1 C11 C35 C34 . . . . -66.69(16) ?
    C10 C11 C35 C34 . . . . 177.83(12) ?
    O1 C11 C35 C36 . . . . -123.06(10) ?
    N1 C11 C35 C36 . . . . 112.51(10) ?
    C10 C11 C35 C36 . . . . -2.97(11) ?
    C32 C31 C36 C35 . . . . -0.47(17) ?
    C30 C31 C36 C35 . . . . -179.81(11) ?
    C32 C31 C36 C27 . . . . 179.65(11) ?
    C30 C31 C36 C27 . . . . 0.31(17) ?
    C34 C35 C36 C31 . . . . 0.23(17) ?
    C11 C35 C36 C31 . . . . -179.08(10) ?
    C34 C35 C36 C27 . . . . -179.88(10) ?
    C11 C35 C36 C27 . . . . 0.81(13) ?
    C28 C27 C36 C31 . . . . 0.91(17) ?
    C10 C27 C36 C31 . . . . -178.19(10) ?
    C28 C27 C36 C35 . . . . -178.98(10) ?
    C10 C27 C36 C35 . . . . 1.92(13) ?
loop_
    _geom_hbond_atom_site_label_D
    _geom_hbond_atom_site_label_H
    _geom_hbond_atom_site_label_A
    _geom_hbond_site_symmetry_A
    _geom_hbond_distance_DH
    _geom_hbond_distance_HA
    _geom_hbond_distance_DA
    _geom_hbond_angle_DHA
    _geom_hbond_publ_flag
    O1 H1O1 N2 . 0.86(2) 1.96(2) 2.6253(14) 133.3(19) yes
    C24 H24A N1 2_667 0.95 2.61 3.4447(15) 146 yes
    C26 H26C O1 2_667 0.98 2.48 3.4078(17) 157 yes
    C19 H19B Cg7 2_577 0.98 2.82 3.4652(18) 124 yes
    C26 H26B Cg7 2_767 0.98 2.87 3.7720(14) 154 yes
    C9 H9B Cg9 2_666 0.99 2.87 3.8211(14) 161 yes
