# Supplementary material for: 14-Hy­droxy-11-[(E)-4-meth­oxy­benzyl­idene]-8-(4-meth­oxy­phen­yl)-5-thia-3,13-diaza­hepta­cyclo­[13.7.1.19,13.02,9.02,14.03,7.019,23]tetra­cosa-1(22),15(23),16,18,20-pentaen-10-one
Source: Acta Crystallogr Sect E Struct Rep Online. 2011 Oct 8;67(Pt 11):o2881–2. doi: 10.1107/S160053681104061X (PMC3247613; doi:10.1107/S160053681104061X)
Supplement: Supplementary file 2 [file e-67-o2881-Isup2.hkl]

#
# h,k,l, Fc-squared, Fo-squared, sigma(Fo-squared) and status flag
#
data_I
_shelx_title ' pomeac4tp_0m in P-1 (100K)'
_shelx_refln_list_code          4
_shelx_F_calc_maximum      212.53
_exptl_crystal_F_000       620.00
_reflns_d_resolution_high  0.6356
 
loop_
 _symmetry_equiv_pos_as_xyz
 'x, y, z'
 '-x, -y, -z'
 
_cell_length_a    10.6287
_cell_length_b    11.8672
_cell_length_c    12.6588
_cell_angle_alpha  84.439
_cell_angle_beta   75.105
_cell_angle_gamma  68.553
 
_shelx_F_squared_multiplier     1.000
 
loop_
 _refln_index_h
 _refln_index_k
 _refln_index_l
 _refln_F_squared_calc
 _refln_F_squared_meas
 _refln_F_squared_sigma
 _refln_observed_status
   1   0   0      780.67      872.29     18.36 o
   2   0   0     3449.34     3748.67     76.38 o
   3   0   0     1148.78     1220.72     22.10 o
   4   0   0      667.10      779.52     11.52 o
   5   0   0      845.28      896.79     13.09 o
   6   0   0      109.50      128.59      2.38 o
   7   0   0      275.66      262.07      3.99 o
   8   0   0       15.87       23.02      1.31 o
   9   0   0       69.62       47.08      1.58 o
  10   0   0      567.01      512.55      9.11 o
  11   0   0      101.74      102.32      3.61 o
  12   0   0        4.48        2.92      1.70 o
  13   0   0       15.88       14.10      2.63 o
  14   0   0       21.03       23.72      3.56 o
  15   0   0       25.04       34.65      4.29 o
 -14   1   0       20.00       28.53      4.16 o
 -13   1   0       64.11       60.67      4.99 o
 -12   1   0      288.51      310.89      6.71 o
 -11   1   0       41.53       38.31      2.27 o
 -10   1   0       10.17        9.15      2.17 o
  -9   1   0      321.04      303.34      7.38 o
  -8   1   0        1.07        2.19      0.66 o
  -7   1   0      128.52      112.07      2.50 o
  -6   1   0        0.23        0.21      0.52 o
  -5   1   0      989.59     1057.51     16.63 o
  -4   1   0     2909.46     3192.97     41.05 o
  -3   1   0     2371.23     2571.52     38.78 o
  -2   1   0     8558.76     8631.12    128.14 o
  -1   1   0      327.82      341.57     15.59 o
   0   1   0     1832.01     2035.14     30.63 o
   1   1   0     4635.58     4705.17    102.43 o
   2   1   0       93.25       98.64      1.75 o
   3   1   0      283.90      283.83      5.52 o
   4   1   0      880.41      916.91     17.07 o
   5   1   0     1398.33     1621.28     28.91 o
   6   1   0      437.38      406.00     17.71 o
   7   1   0        3.77        3.25      0.49 o
   8   1   0      161.92      136.43      2.14 o
   9   1   0       12.37       22.25      1.23 o
  10   1   0      257.85      207.61     14.42 o
  14   1   0      161.13      178.37      7.59 o
  15   1   0      130.45      158.69      7.42 o
 -14   2   0       57.25       64.25      6.76 o
 -13   2   0       19.96       20.17      2.71 o
 -12   2   0       23.76       22.11      2.14 o
 -11   2   0       86.09       77.18      3.28 o
 -10   2   0        7.93        7.21      1.78 o
  -9   2   0      174.22      167.02      5.44 o
  -8   2   0       39.52       22.74      1.96 o
  -7   2   0       45.74       47.31      2.16 o
  -6   2   0      152.44      140.41      3.44 o
  -5   2   0       61.11       62.57      2.19 o
  -4   2   0      334.02      342.59      5.97 o
  -3   2   0      554.47      663.68     13.43 o
  -2   2   0      921.95      960.40     15.60 o
  -1   2   0    13116.93    14080.38    288.65 o
   0   2   0     3109.80     3707.82     54.97 o
   1   2   0    18575.22    17518.02    350.18 o
   2   2   0      136.81      153.75      3.61 o
   3   2   0      210.39      206.87      3.82 o
   4   2   0     2419.74     2514.08     30.04 o
   5   2   0      737.55      757.13      9.23 o
   6   2   0      297.00      321.48      5.10 o
   7   2   0      131.73      104.81      1.98 o
   8   2   0      729.26      667.37      8.53 o
   9   2   0       96.08       92.63      1.98 o
  10   2   0      166.68      125.69      7.04 o
 -13   3   0       22.95       24.77      2.96 o
 -12   3   0        1.98        2.13      1.46 o
 -11   3   0      280.32      299.42      7.69 o
 -10   3   0       41.30       38.53      2.82 o
  -9   3   0        0.06        2.58      3.01 o
  -8   3   0       70.67       75.61      4.55 o
  -7   3   0       21.10       26.43      3.40 o
  -6   3   0      199.52      209.66      4.77 o
  -5   3   0      602.59      619.85     12.72 o
  -4   3   0      304.21      316.70      6.03 o
  -3   3   0        1.56        0.15      0.46 o
  -2   3   0       20.43       14.54      1.50 o
  -1   3   0     2913.31     3189.81     48.30 o
   0   3   0      139.60      136.34      4.36 o
   1   3   0     1286.23     1414.61     22.38 o
   2   3   0      997.61      995.06     16.46 o
   3   3   0      256.06      289.52      6.14 o
   4   3   0        5.01       10.02      0.98 o
   5   3   0      322.09      343.10      5.35 o
   6   3   0      873.60      827.11     13.29 o
   7   3   0       31.33       19.87      1.05 o
   8   3   0      560.41      536.26      7.34 o
   9   3   0      350.61      315.14      4.92 o
  10   3   0        1.25        4.86      0.69 o
 -13   4   0       45.77       55.60      4.52 o
 -12   4   0       56.68       53.59      3.86 o
 -11   4   0        8.67        5.15      1.79 o
 -10   4   0       65.47       65.86      3.96 o
  -9   4   0        3.35        5.63      1.54 o
  -8   4   0      563.71      524.52     12.52 o
  -7   4   0       64.05       65.06      4.54 o
  -6   4   0      220.74      202.76      6.44 o
  -5   4   0      374.76      352.81      8.97 o
  -4   4   0       41.06       41.56      2.41 o
  -3   4   0      306.81      277.33      6.05 o
  -2   4   0      733.68      886.07     15.30 o
  -1   4   0     1589.43     1850.52     25.47 o
   0   4   0       23.52       23.31      1.68 o
   1   4   0     2537.55     2902.21     34.67 o
   2   4   0      137.49      158.09      3.63 o
   3   4   0       51.60       70.00      2.84 o
   4   4   0     2910.46     3102.81     40.80 o
   5   4   0     1081.50     1037.47     12.12 o
   6   4   0      245.11      222.63      3.60 o
   7   4   0        6.30       10.85      0.90 o
   8   4   0        0.01       -0.28      0.42 o
   9   4   0     1387.15     1312.46     16.21 o
  10   4   0      174.72      193.90      3.63 o
  11   4   0      110.06      125.03      3.14 o
  12   4   0        0.25        0.32      0.75 o
  13   4   0        3.66        3.53      1.60 o
  14   4   0       38.97       39.13      3.48 o
  15   4   0       42.53       47.23      4.02 o
 -13   5   0        0.06       -0.81      2.31 o
 -12   5   0        8.93        9.35      2.68 o
 -11   5   0       26.68       24.49      3.08 o
 -10   5   0      258.60      272.82      8.13 o
  -9   5   0       25.05       24.81      2.84 o
  -8   5   0      226.98      239.94      7.19 o
  -7   5   0        2.09        1.04      1.32 o
  -6   5   0       43.84       36.35      3.20 o
  -5   5   0      844.68      833.26     17.39 o
  -4   5   0      138.45      129.94      5.00 o
  -3   5   0      571.31      599.52     11.55 o
  -2   5   0      292.30      322.81      7.24 o
  -1   5   0     2441.95     3019.35     32.97 o
   0   5   0       71.55       44.49      2.22 o
   1   5   0       11.21       18.39      1.42 o
   2   5   0      202.16      212.07      3.85 o
   3   5   0      161.20      145.94      3.26 o
   4   5   0      358.61      368.70      5.97 o
   5   5   0       49.15       37.37      1.66 o
   6   5   0        4.88        8.50      0.86 o
   7   5   0      226.70      223.57      3.94 o
   8   5   0      421.13      405.51      6.51 o
   9   5   0       99.04       88.66      2.69 o
  10   5   0       41.12       53.98      2.27 o
  11   5   0        7.34        8.38      1.20 o
  12   5   0       30.00       31.19      2.07 o
  13   5   0      269.35      270.57      5.92 o
  14   5   0       66.83       67.54      4.58 o
  15   5   0      124.71      153.31      7.29 o
  16   5   0       28.62       33.84      3.90 o
 -12   6   0       24.49       27.95      4.08 o
 -11   6   0      208.82      235.41      9.39 o
 -10   6   0       10.53        7.31      2.08 o
  -9   6   0        4.81        3.54      1.67 o
  -8   6   0      140.74      154.53      5.91 o
  -7   6   0       24.86       29.88      4.87 o
  -6   6   0      516.19      458.60     11.90 o
  -5   6   0        1.76        4.25      1.34 o
  -4   6   0      634.53      617.49     14.14 o
  -3   6   0       76.38       82.11      5.16 o
  -2   6   0      748.50      816.79     12.98 o
  -1   6   0       22.96       32.10      1.58 o
   0   6   0       65.10       61.46      2.33 o
   1   6   0      292.75      336.68      5.63 o
   2   6   0        5.60        4.05      1.06 o
   3   6   0      536.12      569.80      7.92 o
   4   6   0       17.02       25.18      1.85 o
   5   6   0     2235.37     2250.45     26.85 o
   6   6   0       65.05       52.63      2.38 o
   7   6   0       83.80       91.87      2.61 o
   8   6   0      386.57      400.03      7.08 o
   9   6   0        3.28        4.01      1.08 o
  10   6   0      165.85      151.77      4.19 o
  11   6   0        1.40        1.07      0.98 o
  12   6   0       97.91      107.78      3.65 o
  13   6   0      106.36      112.83      3.93 o
  14   6   0        0.40        0.21      1.01 o
  15   6   0       19.39       18.02      3.38 o
  16   6   0        0.18        0.85      2.04 o
 -11   7   0       43.98       40.03      4.80 o
 -10   7   0      103.87      110.36      5.67 o
  -9   7   0      155.49      154.55      6.48 o
  -8   7   0      142.24      144.39      6.09 o
  -7   7   0      147.94      147.34      6.21 o
  -6   7   0      131.97      136.58      4.95 o
  -5   7   0      610.70      561.47     11.56 o
  -4   7   0       69.98       71.85      4.06 o
  -3   7   0        2.36        0.98      1.07 o
  -2   7   0      323.69      361.35      7.21 o
  -1   7   0       95.16       87.53      2.51 o
   0   7   0      137.29      169.39      3.50 o
   1   7   0      164.32      181.08      4.40 o
   2   7   0      524.15      576.10      9.14 o
   3   7   0      869.85      958.09     11.24 o
   4   7   0      343.20      332.23      4.66 o
   5   7   0      765.76      738.25      9.81 o
   6   7   0        0.55        0.55      0.94 o
   7   7   0      166.06      139.82      3.55 o
   8   7   0     1119.62     1021.60     13.89 o
   9   7   0       11.84        9.63      1.45 o
  10   7   0      128.48      105.35      3.84 o
  11   7   0       52.76       56.89      3.54 o
  12   7   0        4.94        2.70      1.30 o
  13   7   0        4.53        3.67      1.41 o
  14   7   0        1.40        2.67      1.33 o
  15   7   0        4.43        4.09      1.56 o
  16   7   0       92.45       99.68      7.01 o
 -11   8   0       31.05       32.74      4.77 o
 -10   8   0        4.67        4.34      2.63 o
  -9   8   0       49.85       52.34      5.71 o
  -8   8   0       23.96       18.76      3.46 o
  -7   8   0       35.60       37.89      3.75 o
  -6   8   0        4.75        6.22      4.41 o
  -5   8   0      588.05      531.42     11.69 o
  -4   8   0      575.65      549.30     11.74 o
  -3   8   0       40.05       32.74      4.50 o
  -2   8   0      188.55      223.11      5.56 o
  -1   8   0      349.17      381.76      7.05 o
   0   8   0      724.26      833.99     10.54 o
   1   8   0      599.66      693.43      9.94 o
   2   8   0       13.27       25.89      1.96 o
   3   8   0      491.02      495.00      7.11 o
   4   8   0        0.08        0.10      0.74 o
   5   8   0      303.54      286.85      5.36 o
   6   8   0       14.39       15.84      2.38 o
   7   8   0       12.65       13.61      1.58 o
   8   8   0      116.12      127.40      6.09 o
   9   8   0       14.44       21.88      3.85 o
  10   8   0       91.91       77.16      3.74 o
  11   8   0      341.73      349.16      8.14 o
  12   8   0       16.01       19.17      2.23 o
  13   8   0       55.99       55.23      3.54 o
  14   8   0       59.30       68.82      3.80 o
  15   8   0        2.58        2.67      2.34 o
  16   8   0        2.13        1.98      2.77 o
 -10   9   0       31.68       34.24      4.88 o
  -9   9   0        3.63        0.98      2.15 o
  -8   9   0       63.51       65.75      5.36 o
  -7   9   0      438.47      445.02     12.69 o
  -6   9   0      116.00      124.61      6.10 o
  -5   9   0        3.10        1.12      2.16 o
  -4   9   0      278.87      302.61      8.58 o
  -3   9   0      125.00      114.46      4.11 o
  -2   9   0       93.99       93.52      3.78 o
  -1   9   0      164.63      193.90      3.86 o
   0   9   0      287.58      327.12      6.01 o
   1   9   0       91.22       84.32      3.43 o
   2   9   0      817.05      844.69     12.50 o
   3   9   0      381.69      383.23      6.29 o
   4   9   0        7.88        6.47      1.14 o
   5   9   0      126.44      131.49      3.74 o
   6   9   0       57.90       59.31      2.91 o
   7   9   0      488.62      469.25      9.26 o
   8   9   0        1.79        1.00      0.97 o
   9   9   0      809.69      750.74     14.02 o
  10   9   0        6.97        8.29      1.97 o
  11   9   0      121.27      126.59      4.89 o
  12   9   0      134.09      117.99      4.84 o
  13   9   0      124.80      127.94      5.12 o
  14   9   0       79.70       85.00      4.39 o
  15   9   0        0.01        1.17      1.80 o
  -9  10   0        8.18        7.26      2.97 o
  -8  10   0       19.03       17.96      3.92 o
  -7  10   0      174.30      177.54      8.02 o
  -6  10   0        0.00       -0.60      1.75 o
  -5  10   0        4.17        3.70      2.25 o
  -4  10   0       41.46       42.88      4.46 o
  -3  10   0      462.86      497.42      9.48 o
  -2  10   0      562.84      527.64      9.73 o
  -1  10   0      527.79      535.73      8.40 o
   0  10   0       32.79       39.16      2.42 o
   1  10   0       81.80       84.15      3.53 o
   2  10   0      141.11      142.98      4.72 o
   3  10   0      334.64      328.83      6.25 o
   4  10   0      150.59      143.71      3.75 o
   5  10   0       16.41       16.11      1.82 o
   6  10   0       12.71        9.86      1.88 o
   7  10   0      391.82      334.23      7.43 o
   8  10   0      381.39      355.78     10.70 o
   9  10   0       99.61       94.14      4.23 o
  10  10   0      118.25      109.13      4.76 o
  11  10   0        6.52        2.87      1.41 o
  12  10   0       47.74       41.63      4.67 o
  13  10   0      102.47      104.73      9.28 o
  14  10   0       37.36       38.10      3.76 o
  15  10   0        4.43        0.09      1.96 o
  -8  11   0        4.64        6.69      3.21 o
  -7  11   0        9.03        6.56      4.08 o
  -6  11   0       46.88       45.34      5.69 o
  -5  11   0        9.94        9.58      2.69 o
  -4  11   0       35.67       30.37      3.94 o
  -3  11   0       36.55       37.66      3.69 o
  -2  11   0        6.12        5.45      1.95 o
  -1  11   0      142.41      138.73      4.81 o
   0  11   0      598.81      600.69      9.51 o
   1  11   0       80.37       79.88      4.29 o
   2  11   0      302.52      295.53      8.13 o
   3  11   0        8.91        7.28      2.07 o
   4  11   0      372.87      383.38      6.62 o
   5  11   0       85.17       78.99      3.00 o
   6  11   0      145.44      131.45      4.43 o
   7  11   0        4.16        4.33      1.49 o
   8  11   0        1.09        1.70      1.61 o
   9  11   0        1.99        3.72      1.61 o
  10  11   0       21.62       18.42      2.62 o
  11  11   0      421.98      421.80     10.50 o
  12  11   0      228.80      237.76      7.56 o
  13  11   0       68.62       62.73      4.49 o
  14  11   0        0.15       -0.96      1.79 o
  15  11   0        5.35        2.53      2.89 o
  -7  12   0        2.66        8.25      3.28 o
  -6  12   0       94.18       93.85      7.26 o
  -5  12   0       36.29       32.93      5.12 o
  -4  12   0       10.49        8.57      4.49 o
  -3  12   0      138.58      154.65      7.04 o
  -2  12   0       73.55       70.36      6.43 o
  -1  12   0      111.29      117.45      5.44 o
   0  12   0      710.37      723.12     15.94 o
   1  12   0        0.26       -0.55      2.16 o
   2  12   0      101.82       93.79      8.40 o
   3  12   0       93.93       99.47      5.44 o
   4  12   0        5.54        5.00      1.69 o
   5  12   0       88.55       96.54      3.62 o
   6  12   0        0.51       -1.47      1.84 o
   7  12   0       71.08       58.55      3.64 o
   8  12   0       49.46       34.91      3.30 o
   9  12   0       10.59        9.62      2.11 o
  10  12   0       96.43       94.22      5.05 o
  11  12   0       72.76       62.12      4.71 o
  12  12   0       40.58       36.89      4.13 o
  13  12   0       12.47        9.32      2.33 o
  14  12   0        2.10        5.30      2.26 o
  15  12   0        2.91        4.52      2.28 o
  -6  13   0       28.07       38.00      8.39 o
  -5  13   0        2.37        4.81      2.64 o
  -4  13   0       32.72       36.83      5.71 o
  -3  13   0      103.63      104.46      6.39 o
  -2  13   0       73.63       82.88      5.98 o
  -1  13   0      174.56      178.03     10.23 o
   0  13   0      445.76      435.82     22.01 o
   1  13   0        2.58        3.87      2.54 o
   2  13   0      212.28      210.57      8.05 o
   3  13   0        0.76        7.05      2.67 o
   4  13   0       97.64       95.46      5.04 o
   5  13   0      425.85      417.92      9.19 o
   6  13   0       26.40       35.17      4.28 o
   7  13   0       53.88       62.34      3.94 o
   8  13   0        6.50        3.30      2.01 o
   9  13   0      225.45      209.90      7.08 o
  10  13   0       21.41       15.84      2.63 o
  11  13   0        0.86        1.84      1.85 o
  12  13   0       66.06       64.28      5.16 o
  13  13   0        0.92        3.00      2.23 o
  14  13   0        3.32        1.89      2.29 o
  -5  14   0        3.20        1.08      3.01 o
  -4  14   0        0.11        4.84      2.38 o
  -3  14   0       21.97       10.18      5.50 o
  -2  14   0        3.00       18.73      7.26 o
  -1  14   0      208.19      204.41     15.40 o
   0  14   0       15.66       12.13      5.05 o
   1  14   0        5.36        5.78      3.66 o
   2  14   0      167.08      163.13      9.11 o
   3  14   0       25.50       18.05      3.20 o
   4  14   0        0.76        5.08      3.89 o
   5  14   0      161.82      157.76      5.88 o
   6  14   0       21.93       31.31     10.56 o
   7  14   0        6.02        4.00      2.41 o
   8  14   0       30.04       27.10      2.95 o
   9  14   0      138.87      131.26      6.28 o
  10  14   0      121.11      114.42      6.31 o
  11  14   0        0.27        1.37      2.09 o
  12  14   0        2.91        5.51      2.38 o
  13  14   0       14.21       11.46      3.13 o
  14  14   0        3.32        3.21      2.57 o
  -4  15   0       13.08       13.45      4.59 o
  -3  15   0      194.61      213.01     17.14 o
  -2  15   0        2.78       -7.62      5.80 o
  -1  15   0       57.58       56.24     10.65 o
   0  15   0       49.37       53.25      9.78 o
   1  15   0       66.85       71.97      7.75 o
   2  15   0       52.85       49.28      9.95 o
   3  15   0        6.36        4.69      2.52 o
   4  15   0        0.08        1.31      2.20 o
   5  15   0       13.98       10.19      3.46 o
   6  15   0      124.18      106.07      7.87 o
   7  15   0       36.43       35.74      5.02 o
   8  15   0       38.11       44.18      3.69 o
   9  15   0       94.97      107.94      6.20 o
  10  15   0        7.87        6.77      2.55 o
  11  15   0      203.87      214.87     10.27 o
  12  15   0      147.85      154.05      8.29 o
  13  15   0       54.59       60.78      8.39 o
  -2  16   0        0.47       -2.11      6.60 o
  -1  16   0        0.05        1.60      6.16 o
   0  16   0       19.93       19.47      7.04 o
   1  16   0       50.08       48.65      9.12 o
   2  16   0        0.43        2.79      2.51 o
   3  16   0       62.21       65.29      5.23 o
   4  16   0      160.59      160.34      7.05 o
   5  16   0       20.67       25.56      6.00 o
   6  16   0        3.15        2.28      4.88 o
   7  16   0        0.06        0.03      2.97 o
   8  16   0       14.73       12.53      3.92 o
   9  16   0        4.43        2.44      2.24 o
  10  16   0      186.29      182.10      7.72 o
  11  16   0        8.50        2.53      2.78 o
  12  16   0       21.91       22.83      4.10 o
   0  17   0        6.89        8.40      5.26 o
   1  17   0       54.06       53.03     12.60 o
   2  17   0        4.04        0.34      3.80 o
   3  17   0       27.80       30.89      4.08 o
   4  17   0       31.56       32.28      4.07 o
   5  17   0        0.62        1.53      2.80 o
   6  17   0       15.81       18.38      3.94 o
   7  17   0       14.26        7.79      3.67 o
   8  17   0       17.06       18.39      4.75 o
   9  17   0        0.01       -0.26      3.25 o
  10  17   0        3.99        5.61      2.58 o
  11  17   0       23.45       16.14      3.94 o
   2  18   0       33.68       35.39      6.51 o
   3  18   0       11.57       14.72      4.95 o
   4  18   0       79.29       79.14      6.91 o
   5  18   0        3.77        6.21      3.18 o
   6  18   0        0.04        2.70      3.00 o
   7  18   0        2.90        5.46      3.46 o
   8  18   0       73.74       68.99      7.86 o
   9  18   0        5.67        3.81      3.64 o
  -8 -18   1       50.09       61.96      7.10 o
  -7 -18   1       31.03       23.24      9.70 o
  -6 -18   1       17.37       12.14      3.43 o
  -5 -18   1       18.87       19.18      4.22 o
  -4 -18   1        2.28        0.45      2.91 o
  -3 -18   1       14.26       19.77      3.54 o
  -2 -18   1       11.34        8.91      6.84 o
 -10 -17   1       83.69       97.97      6.17 o
  -9 -17   1      274.00      287.07     12.54 o
  -8 -17   1        1.92        0.91      3.46 o
  -7 -17   1        0.94        4.91      3.64 o
  -6 -17   1       31.34       41.08      9.61 o
  -5 -17   1        0.71        1.06      2.73 o
  -4 -17   1       65.80       69.22      6.68 o
  -3 -17   1       55.31       56.04      5.49 o
  -2 -17   1        0.39        2.30      3.30 o
  -1 -17   1       98.15       90.71      9.01 o
   0 -17   1        0.07       -3.19      3.30 o
 -12 -16   1       94.53       95.06      8.97 o
 -11 -16   1      212.07      213.12      8.84 o
 -10 -16   1        0.02       -1.69      2.08 o
  -9 -16   1       42.24       44.59      5.41 o
  -8 -16   1       27.52       26.13      4.03 o
  -7 -16   1        2.20        2.25      3.32 o
  -6 -16   1      142.35      155.90      8.73 o
  -5 -16   1       22.99       29.26      6.76 o
  -4 -16   1        1.17        0.24      2.24 o
  -3 -16   1       92.90       95.37      6.08 o
  -2 -16   1        8.32       13.40      3.07 o
  -1 -16   1       39.34       36.85      5.25 o
   0 -16   1        6.28        8.16      6.08 o
   1 -16   1       23.40       23.08      7.68 o
   2 -16   1       67.60       50.05     10.58 o
 -13 -15   1        3.74        5.04      2.78 o
 -12 -15   1        3.84        1.93      2.43 o
 -11 -15   1       46.78       45.86      4.71 o
 -10 -15   1      127.92      130.17      7.09 o
  -9 -15   1       88.12       98.08      6.16 o
  -8 -15   1        2.93        5.34      1.99 o
  -7 -15   1       34.28       37.45      4.32 o
  -6 -15   1       11.22        4.13      3.09 o
  -5 -15   1      140.27      145.25      8.35 o
  -4 -15   1        6.55        3.38      2.19 o
  -3 -15   1       61.70       54.25      4.68 o
  -2 -15   1       98.08      107.91      5.95 o
  -1 -15   1      279.83      286.95      8.58 o
   0 -15   1       31.41       27.63      5.88 o
   1 -15   1        1.04       -2.06      5.89 o
   2 -15   1      158.57      158.26     14.69 o
   3 -15   1        0.16        5.85      7.36 o
   4 -15   1        0.31       -3.98      5.69 o
 -13 -14   1       91.66       97.18      7.00 o
 -12 -14   1        2.10        2.72      2.18 o
 -11 -14   1      182.57      199.60      7.36 o
 -10 -14   1      111.72      126.43      6.44 o
  -9 -14   1      159.51      171.69      8.20 o
  -8 -14   1       45.62       38.46      3.96 o
  -7 -14   1      294.88      315.11      7.98 o
  -6 -14   1       91.13       87.09      5.85 o
  -5 -14   1        8.65        6.89      7.22 o
  -4 -14   1      139.86      147.59      6.07 o
  -3 -14   1      132.45      126.88      6.08 o
  -2 -14   1        7.96        8.03      2.97 o
  -1 -14   1      371.71      382.57     11.32 o
   0 -14   1       23.52       28.94      5.56 o
   1 -14   1      181.43      195.28     11.44 o
   2 -14   1        9.51       10.99      6.89 o
   3 -14   1        0.65        4.25      3.87 o
   4 -14   1        0.15       -1.51      2.09 o
   5 -14   1       26.45       12.59      4.18 o
 -14 -13   1        8.82        6.07      2.55 o
 -13 -13   1      140.14      152.84      9.54 o
 -12 -13   1       47.43       45.26      4.28 o
 -11 -13   1        1.74        0.49      1.73 o
 -10 -13   1      224.26      210.52      9.03 o
  -9 -13   1        6.90        4.04      2.07 o
  -8 -13   1        0.17        1.91      1.73 o
  -7 -13   1        5.70        5.78      1.80 o
  -6 -13   1      470.78      463.73      9.53 o
  -5 -13   1       96.04       83.91      4.43 o
  -4 -13   1       24.93       21.99      4.42 o
  -3 -13   1      141.23      145.99      5.98 o
  -2 -13   1       68.72       66.58      6.68 o
  -1 -13   1        0.02        0.13      2.31 o
   0 -13   1      884.20      957.26     28.94 o
   1 -13   1       11.04       16.56      9.11 o
   2 -13   1        0.48       -0.38      2.46 o
   3 -13   1      124.89      135.73      8.42 o
   4 -13   1       21.38       18.12      3.26 o
   5 -13   1        3.91       -0.59      2.65 o
   6 -13   1        1.08        3.81      2.90 o
 -14 -12   1        1.36        1.20      1.98 o
 -13 -12   1       34.89       38.13      4.19 o
 -12 -12   1        0.48       -0.08      1.51 o
 -11 -12   1       79.93       89.89      5.53 o
 -10 -12   1       48.75       42.52      4.35 o
  -9 -12   1        6.19        2.91      1.88 o
  -8 -12   1       25.52       26.68      2.92 o
  -7 -12   1        0.21        1.18      1.42 o
  -6 -12   1       67.79       59.77      3.70 o
  -5 -12   1       14.49        8.45      1.68 o
  -4 -12   1       41.94       39.56      2.91 o
  -3 -12   1        0.01        6.53      2.06 o
  -2 -12   1      213.45      214.50      9.90 o
  -1 -12   1      420.02      398.78     11.12 o
   0 -12   1       13.38       14.75      2.99 o
   1 -12   1       35.18       33.53      4.03 o
   2 -12   1        8.48       11.08      2.01 o
   3 -12   1       22.38       20.06      2.75 o
   4 -12   1      117.08      122.52      8.24 o
   5 -12   1       81.20       75.00      6.43 o
   6 -12   1       20.76       20.03      6.07 o
   7 -12   1      140.30      132.75     14.52 o
 -15 -11   1        6.23        4.01      2.63 o
 -14 -11   1        7.79        5.61      2.22 o
 -13 -11   1        6.07        7.28      3.45 o
 -12 -11   1        0.18        1.56      1.49 o
 -11 -11   1      103.40      104.80      5.11 o
 -10 -11   1        6.13        4.66      1.51 o
  -9 -11   1       41.87       36.59      3.64 o
  -8 -11   1        3.66        2.76      1.66 o
  -7 -11   1      300.04      261.98      7.17 o
  -6 -11   1      282.39      272.10      6.45 o
  -5 -11   1     1075.32     1029.23     18.31 o
  -4 -11   1        0.00        1.27      0.97 o
  -3 -11   1       18.31       15.13      1.90 o
  -2 -11   1      250.47      245.11      7.45 o
  -1 -11   1     1005.99      959.39     20.45 o
   0 -11   1        8.72       13.39      2.01 o
   1 -11   1       39.67       41.89      2.49 o
   2 -11   1      119.38      118.76      8.31 o
   3 -11   1        0.01        1.74      1.76 o
   4 -11   1      128.81      137.02      6.34 o
   5 -11   1        1.73        2.29      2.29 o
   6 -11   1       20.00       22.42      3.69 o
   7 -11   1       93.11       79.10      6.44 o
   8 -11   1       68.96       60.26      6.80 o
 -15 -10   1        4.06        2.44      2.17 o
 -14 -10   1      119.62      127.02      7.10 o
 -13 -10   1       21.99       27.46      3.02 o
 -12 -10   1       53.14       42.68      4.55 o
 -11 -10   1        0.02        1.44      1.42 o
 -10 -10   1       10.84        4.92      1.69 o
  -9 -10   1       33.07       46.74      3.60 o
  -8 -10   1      282.20      281.31      7.21 o
  -7 -10   1      161.23      151.18      4.84 o
  -6 -10   1      123.45      100.31      3.75 o
  -5 -10   1       47.22       41.02      2.56 o
  -4 -10   1      790.08      766.05     13.88 o
  -3 -10   1      669.88      641.77      9.05 o
  -2 -10   1      564.93      566.91     11.02 o
  -1 -10   1      716.22      704.04     14.94 o
   0 -10   1      213.80      236.40      5.23 o
   1 -10   1      406.13      377.83      6.81 o
   2 -10   1       73.21       87.83      5.54 o
   3 -10   1       67.65       83.80      8.70 o
   4 -10   1       62.23       59.58      4.47 o
   5 -10   1       42.13       50.97      7.15 o
   6 -10   1        0.00       -2.14      1.76 o
   7 -10   1       73.19       66.68      5.68 o
   8 -10   1        5.33        6.71      4.22 o
   9 -10   1        0.00        0.97      2.46 o
 -15  -9   1      122.29      132.62      5.99 o
 -14  -9   1       34.60       38.10      3.17 o
 -13  -9   1       86.60       92.20      6.41 o
 -12  -9   1       44.76       52.27      3.69 o
 -11  -9   1       32.26       33.30      2.97 o
 -10  -9   1       80.73       90.31      4.30 o
  -9  -9   1       86.27       77.50      3.56 o
  -8  -9   1       29.01       36.77      2.75 o
  -7  -9   1      487.31      485.39      8.97 o
  -6  -9   1       34.31       21.90      2.13 o
  -5  -9   1        0.49        1.01      1.10 o
  -4  -9   1      569.54      509.97      7.31 o
  -3  -9   1        0.20        0.18      0.92 o
  -2  -9   1     1522.47     1445.08     18.24 o
  -1  -9   1      460.87      479.66      7.38 o
   0  -9   1      493.85      480.65      7.76 o
   1  -9   1       21.85       17.48      1.79 o
   2  -9   1       64.63       72.33      3.61 o
   3  -9   1      801.21      735.37     11.92 o
   4  -9   1       32.31       30.86      3.21 o
   5  -9   1      332.01      289.51     20.17 o
   6  -9   1       10.40        2.30      3.26 o
   7  -9   1        0.17        4.21      5.07 o
   8  -9   1       53.56       37.20      4.18 o
   9  -9   1        7.43        4.63      2.68 o
  10  -9   1       30.59       27.81      4.38 o
 -15  -8   1       26.72       25.70      5.74 o
 -14  -8   1        0.01        0.73      1.32 o
 -13  -8   1        0.74        0.42      1.32 o
 -12  -8   1       77.77       87.35      3.97 o
 -11  -8   1        4.28        1.27      1.21 o
 -10  -8   1        1.13        1.36      1.10 o
  -9  -8   1       34.27       31.35      2.45 o
  -8  -8   1       28.29       19.89      1.87 o
  -7  -8   1       12.66       13.29      2.53 o
  -6  -8   1       31.93       31.43      2.31 o
  -5  -8   1      109.61      115.64      3.94 o
  -4  -8   1      638.03      582.61      7.68 o
  -3  -8   1       26.24       20.79      1.69 o
  -2  -8   1     1012.48      921.44     14.96 o
  -1  -8   1      514.71      555.31      8.52 o
   0  -8   1      824.16      823.78     10.51 o
   1  -8   1       36.09       27.34      1.86 o
   2  -8   1       88.51      101.35      3.67 o
   3  -8   1      119.01      118.30      4.32 o
   4  -8   1       11.11        4.10      2.67 o
   5  -8   1       58.04       50.51      4.13 o
   6  -8   1       18.56       19.37      2.82 o
   7  -8   1        6.87       11.22      2.27 o
   8  -8   1       45.25       35.90      3.82 o
   9  -8   1        0.13        2.63      1.71 o
  10  -8   1        5.25        4.18      2.48 o
  11  -8   1      227.08      258.44     10.98 o
 -15  -7   1        7.12        6.86      2.74 o
 -14  -7   1       50.82       51.16      2.94 o
 -13  -7   1       66.57       66.46      3.18 o
 -12  -7   1       13.73       12.12      1.75 o
 -11  -7   1       16.86       17.81      1.97 o
 -10  -7   1        0.11       -1.01      1.10 o
  -9  -7   1       11.98        8.33      1.52 o
  -8  -7   1     1172.94     1115.22     14.18 o
  -7  -7   1      325.22      283.86      5.27 o
  -6  -7   1      155.99      117.22      3.63 o
  -5  -7   1       19.11        9.93      1.22 o
  -4  -7   1       18.55       15.28      1.54 o
  -3  -7   1     1366.94     1357.28     14.20 o
  -2  -7   1     3036.06     3238.63     35.91 o
  -1  -7   1      520.99      497.09      8.30 o
   0  -7   1       12.95       17.96      1.54 o
   1  -7   1      112.89      166.07      3.53 o
   2  -7   1     1056.69     1138.88     25.14 o
   3  -7   1        0.54        2.46      1.98 o
   4  -7   1     1336.08     1240.32     20.76 o
   5  -7   1       19.86       23.61      3.08 o
   6  -7   1       21.76       12.57      3.94 o
   7  -7   1       24.34       23.94      3.79 o
   8  -7   1      310.92      323.09      9.62 o
   9  -7   1      104.86      102.20      7.36 o
  10  -7   1        0.99       -0.10      1.64 o
  11  -7   1       74.30       73.52      6.35 o
 -15  -6   1      123.30      137.96      7.30 o
 -14  -6   1        2.09        2.80      1.98 o
 -13  -6   1      321.84      355.31      7.64 o
 -12  -6   1        0.87        1.31      1.02 o
 -11  -6   1       46.79       47.96      2.62 o
 -10  -6   1      279.54      292.09      6.39 o
  -9  -6   1        8.74       10.63      1.39 o
  -8  -6   1     1561.02     1479.27     18.64 o
  -7  -6   1     1805.71     1709.39     19.63 o
  -6  -6   1        1.40        0.79      0.76 o
  -5  -6   1     1261.26     1283.51     18.05 o
  -4  -6   1      207.02      233.84      4.67 o
  -3  -6   1       33.37       71.90      1.94 o
  -2  -6   1      746.29      816.66     10.85 o
  -1  -6   1      288.55      382.94      6.33 o
   0  -6   1      158.80      206.55      5.18 o
   1  -6   1      373.52      422.86      6.67 o
   2  -6   1     1492.52     1637.81     20.58 o
   3  -6   1      389.79      441.99      7.92 o
   4  -6   1      222.79      219.47      7.90 o
   5  -6   1       13.06       12.65      2.60 o
   6  -6   1        2.90        1.27      1.38 o
   7  -6   1       55.73       52.17      3.43 o
   8  -6   1       47.47       52.78      4.05 o
   9  -6   1        1.01        0.81      2.32 o
  10  -6   1       39.69       39.54      6.99 o
  11  -6   1        6.24        2.87      2.32 o
  12  -6   1        0.02       -1.22      2.02 o
 -15  -5   1       40.07       51.77      4.12 o
 -14  -5   1        0.04        1.26      1.54 o
 -13  -5   1       44.37       42.18      3.66 o
 -12  -5   1        0.24       -0.05      0.78 o
 -11  -5   1       47.47       48.32      3.03 o
 -10  -5   1      415.45      415.75      7.18 o
  -9  -5   1      251.92      262.33      4.97 o
  -8  -5   1      289.95      239.63      4.52 o
  -7  -5   1       49.63       35.58      1.63 o
  -6  -5   1       42.49       56.55      1.89 o
  -5  -5   1       26.47       19.46      1.29 o
  -4  -5   1      164.14      187.12      3.53 o
  -3  -5   1      549.94      491.10      7.81 o
  -2  -5   1      342.29      367.95      5.62 o
  -1  -5   1      189.77      254.07      6.67 o
   0  -5   1      597.57      676.96      9.09 o
   1  -5   1       89.19      102.04      2.78 o
   2  -5   1        2.13        1.00      0.67 o
   3  -5   1      979.65     1087.19     16.06 o
   4  -5   1      125.56      149.06      4.40 o
   5  -5   1      225.82      183.58      5.58 o
   6  -5   1      130.99      104.55      3.89 o
   7  -5   1       46.91       40.55      2.87 o
   8  -5   1      685.84      674.95     12.99 o
   9  -5   1      324.03      311.37     10.03 o
  10  -5   1       18.31       15.81      2.52 o
  11  -5   1       20.34       19.51      3.31 o
  12  -5   1      398.76      442.01     22.90 o
  13  -5   1        0.10       -0.31      1.93 o
 -12  -4   1      418.24      399.62     20.40 o
 -11  -4   1        0.39        0.04      0.86 o
 -10  -4   1        5.92        8.29      1.26 o
  -9  -4   1      221.51      210.90      3.92 o
  -8  -4   1       15.41       18.01      0.83 o
  -7  -4   1     2034.89     2000.01     21.84 o
  -6  -4   1        0.01        0.65      0.46 o
  -5  -4   1      199.94      203.86      3.30 o
  -4  -4   1     2560.94     2539.01     30.82 o
  -3  -4   1     1990.51     2166.95     34.08 o
  -2  -4   1       77.13       78.57      2.49 o
  -1  -4   1      162.15      188.40      3.65 o
   0  -4   1     1070.26     1139.88     14.79 o
   1  -4   1      130.79      150.71      3.24 o
   2  -4   1      137.65      142.86      3.70 o
   3  -4   1      797.82      804.88     19.48 o
   4  -4   1       79.94       76.77      2.58 o
   5  -4   1      471.34      492.42      9.20 o
   6  -4   1      311.94      271.03      7.54 o
   7  -4   1      446.40      418.07      8.67 o
   8  -4   1        6.35        1.97      1.14 o
   9  -4   1       58.61       60.43      3.66 o
  10  -4   1        7.45        7.39      1.77 o
  11  -4   1      199.58      219.07      6.97 o
  12  -4   1       20.60       25.50      2.90 o
  13  -4   1       14.77       16.95      3.53 o
 -11  -3   1        4.97        3.74      3.35 o
 -10  -3   1        9.76        4.33      2.94 o
  -9  -3   1      732.33      684.80      8.93 o
  -8  -3   1       41.01       40.91      1.41 o
  -7  -3   1      368.10      401.63      5.50 o
  -6  -3   1     1749.62     1697.15     20.56 o
  -5  -3   1      985.18      996.88     12.04 o
  -4  -3   1     3440.54     3512.21     37.86 o
  -3  -3   1      378.94      391.48      7.69 o
  -2  -3   1       16.98       23.96      1.55 o
  -1  -3   1     1252.03     1276.92     47.09 o
   0  -3   1     2349.16     2714.06     50.07 o
   1  -3   1     1872.97     2151.94     28.98 o
   2  -3   1      984.19     1041.61     24.71 o
   3  -3   1       99.37       96.74      2.79 o
   4  -3   1      396.47      483.35     10.77 o
   5  -3   1       15.79       12.31      1.50 o
   6  -3   1      536.87      499.38     11.24 o
   7  -3   1      366.31      300.26      6.53 o
   8  -3   1       15.34        7.77      1.44 o
   9  -3   1       24.27       33.22      2.47 o
  10  -3   1       57.20       55.61      3.36 o
  11  -3   1        0.37        1.34      1.27 o
  12  -3   1        2.62        1.73      1.39 o
  13  -3   1      255.04      275.81      8.87 o
  14  -3   1        5.65        4.88      2.23 o
 -10  -2   1        1.05       -2.14      2.11 o
  -9  -2   1       11.12        5.65      2.20 o
  -8  -2   1        2.45        2.96      1.69 o
  -7  -2   1      234.08      207.94     10.71 o
  -6  -2   1     3937.96     4057.58     47.56 o
  -5  -2   1       30.91       49.99      1.33 o
  -4  -2   1     1026.08      960.33     13.81 o
  -3  -2   1      538.79      554.36      8.42 o
  -2  -2   1     6324.09     6612.89     97.40 o
  -1  -2   1      590.41      533.09      8.14 o
   0  -2   1     8559.65     9670.24    298.93 o
   1  -2   1     4103.43     4431.56     65.89 o
   2  -2   1       23.70       21.71      1.62 o
   3  -2   1      177.02      181.48      4.51 o
   4  -2   1      136.16      128.03      3.52 o
   5  -2   1      247.65      268.00      5.89 o
   6  -2   1      242.36      234.19      5.49 o
   7  -2   1        0.14        0.84      0.75 o
   8  -2   1        1.66        3.69      0.98 o
   9  -2   1      197.86      174.26      4.62 o
  10  -2   1       52.25       51.40      2.97 o
  11  -2   1       47.95       47.33      3.07 o
  12  -2   1        2.52        3.95      1.39 o
  13  -2   1        9.08        8.58      1.68 o
  14  -2   1       44.41       51.72      3.44 o
 -10  -1   1       29.32       21.91      3.58 o
  -9  -1   1       31.91       29.63      3.95 o
  -8  -1   1     1528.40     1416.79     32.83 o
  -7  -1   1      728.40      680.86     17.79 o
  -6  -1   1      757.03      720.77     17.89 o
  -5  -1   1        3.60       16.72      2.12 o
  -4  -1   1       85.09       91.37      2.97 o
  -3  -1   1        0.06        0.59      0.78 o
  -2  -1   1     2657.80     2616.28     30.66 o
  -1  -1   1     6720.75     6693.64    114.19 o
   0  -1   1     7859.00     7955.50    253.26 o
   1  -1   1      173.38      179.80      5.25 o
   2  -1   1      173.07      181.41      3.91 o
   3  -1   1      123.55      120.97      3.77 o
   4  -1   1      156.14      162.95      3.37 o
   5  -1   1      401.64      414.06      6.89 o
   6  -1   1      195.66      187.09      4.36 o
   7  -1   1        3.15        3.22      0.83 o
   8  -1   1        2.50        1.46      0.87 o
   9  -1   1      117.45      116.41      3.33 o
  10  -1   1        0.51       -0.13      0.84 o
  11  -1   1        0.46        0.95      0.98 o
  12  -1   1       11.78       12.98      1.96 o
  13  -1   1        8.07        7.90      1.49 o
  14  -1   1        4.87        3.33      2.52 o
 -14   0   1        6.17        9.10      2.30 o
 -13   0   1       55.85       51.69      4.01 o
 -10   0   1       26.98       20.18      4.74 o
  -9   0   1       74.19       65.82      1.83 o
  -8   0   1      463.49      435.08      5.99 o
  -7   0   1        0.36        0.98      0.47 o
  -6   0   1        1.81        7.92      1.74 o
  -5   0   1     1715.60     1810.78     40.55 o
  -4   0   1      336.02      418.38      9.25 o
  -3   0   1     2844.21     3021.50     49.92 o
  -2   0   1     1251.69     1298.47     25.39 o
  -1   0   1      110.78      107.07      1.76 o
   0   0   1      106.44      108.15      4.26 o
   1   0   1     1254.80     1362.53     37.47 o
   2   0   1       59.73       58.21      2.00 o
   3   0   1      509.14      489.62      7.53 o
   4   0   1       75.31       65.08      1.86 o
   5   0   1        1.41       10.83      1.27 o
   6   0   1       13.29       14.14      1.97 o
   7   0   1      341.21      329.64      5.39 o
   8   0   1       47.90       51.29      1.72 o
   9   0   1      149.89      137.58      3.76 o
  10   0   1       42.32       32.85      1.83 o
  11   0   1      121.98      122.57      4.87 o
  12   0   1      173.05      193.60      4.84 o
  13   0   1       94.95      108.24      4.53 o
  14   0   1      113.85      126.02      7.19 o
  15   0   1       55.64       63.89      6.03 o
 -14   1   1       36.73       45.48      4.88 o
 -13   1   1       10.95        7.22      2.54 o
 -12   1   1        1.76        2.22      1.63 o
 -11   1   1        6.77        7.80      1.56 o
 -10   1   1       36.29       34.35      2.25 o
  -9   1   1      115.33      112.27      3.07 o
  -8   1   1       32.54       22.91      1.27 o
  -7   1   1     1083.53     1059.16     13.16 o
  -6   1   1      180.20      185.95      3.21 o
  -5   1   1     1481.16     1636.28     20.27 o
  -4   1   1        5.40        1.18      0.43 o
  -3   1   1       13.56       14.77      1.11 o
  -2   1   1     2151.58     2388.20     37.84 o
  -1   1   1     9617.87    10649.28    180.18 o
   0   1   1     2450.24     2867.80     56.01 o
   1   1   1      535.01      557.26      7.98 o
   2   1   1      372.28      357.84      8.86 o
   3   1   1     1982.55     2033.29     30.93 o
   4   1   1     3403.93     3568.98     53.55 o
   5   1   1      445.14      442.87      6.86 o
   6   1   1      538.87      573.43      8.46 o
   7   1   1       49.75       65.06      1.76 o
   8   1   1      275.89      261.41      4.18 o
   9   1   1       20.99       12.78      1.03 o
  10   1   1        0.59        4.08      0.95 o
  11   1   1        4.06        2.11      0.81 o
  12   1   1       36.21       35.73      2.32 o
  13   1   1       12.93       15.11      2.61 o
  14   1   1       35.45       39.40      4.25 o
  15   1   1       18.50       23.18      3.77 o
 -14   2   1       14.40       14.66      3.65 o
 -13   2   1        3.40        2.62      2.25 o
 -12   2   1       11.30       12.09      1.56 o
 -11   2   1       14.52       13.58      2.06 o
 -10   2   1       80.70       70.96      3.77 o
  -9   2   1      490.77      448.38     10.24 o
  -8   2   1        4.39        6.57      1.53 o
  -7   2   1      132.45      132.98      4.95 o
  -6   2   1        0.28        3.36      0.84 o
  -5   2   1       92.75      111.14      2.69 o
  -4   2   1      334.61      390.49      6.53 o
  -3   2   1     2084.37     2436.27     31.80 o
  -2   2   1      187.60      183.89      7.30 o
  -1   2   1      430.76      485.70     15.28 o
   0   2   1     2061.85     2582.47     38.67 o
   1   2   1      134.47      141.00      3.47 o
   2   2   1     1042.37     1063.07     15.15 o
   3   2   1     2275.01     2241.56     58.48 o
   4   2   1     3036.19     3191.33     42.07 o
   5   2   1     1724.91     1955.22     21.88 o
   6   2   1        7.18        4.37      0.64 o
   7   2   1        6.71        7.43      0.86 o
   8   2   1      109.25      102.38      2.29 o
   9   2   1     1550.85     1395.09     16.96 o
  10   2   1       95.08       98.65      2.97 o
  11   2   1      227.60      220.96      4.69 o
  12   2   1        2.70        2.25      0.82 o
  13   2   1       53.91       52.53      3.97 o
  14   2   1      545.31      623.77     18.78 o
  15   2   1      195.76      221.25      9.34 o
 -13   3   1      125.40      134.67      6.63 o
 -12   3   1        3.90        3.45      1.37 o
 -11   3   1        5.86        3.20      1.32 o
 -10   3   1       20.89       22.17      3.71 o
  -9   3   1        2.11        1.82      1.45 o
  -8   3   1        0.21        0.13      0.90 o
  -7   3   1      250.88      194.64      5.23 o
  -6   3   1        1.87        2.94      0.97 o
  -5   3   1      365.10      395.31      7.04 o
  -4   3   1      942.90     1081.76     17.34 o
  -3   3   1      342.34      340.22      6.53 o
  -2   3   1      423.36      451.17      9.93 o
  -1   3   1       74.14      100.69      2.81 o
   0   3   1     2548.11     3293.26     43.09 o
   1   3   1    15798.33    17175.93    304.55 o
   2   3   1     2838.90     3018.94     45.67 o
   3   3   1       14.33        9.99      1.33 o
   4   3   1     1362.38     1454.90     22.42 o
   5   3   1       84.49      115.69      2.92 o
   6   3   1      278.60      293.93      4.54 o
   7   3   1      147.76      175.39      2.86 o
   8   3   1      480.19      446.04      6.50 o
   9   3   1      177.26      163.51      3.30 o
  10   3   1      470.23      385.99      6.20 o
  11   3   1      181.29      188.62      5.34 o
  12   3   1       10.52       10.14      1.18 o
  13   3   1       16.16       12.51      2.27 o
  14   3   1       39.99       54.85      4.23 o
  15   3   1        1.75        1.60      1.90 o
  16   3   1       45.49       52.90      4.83 o
 -13   4   1        4.15        6.66      2.06 o
 -12   4   1       72.18       78.48      4.74 o
 -11   4   1       65.58       70.91      3.96 o
 -10   4   1      186.23      178.64      7.46 o
  -9   4   1       25.65       29.31      3.44 o
  -8   4   1      336.22      312.62      8.74 o
  -7   4   1      181.85      183.90      7.48 o
  -6   4   1       10.94        7.34      1.57 o
  -5   4   1      234.06      211.55      6.27 o
  -4   4   1      318.60      344.00      6.70 o
  -3   4   1        7.26        8.31      1.12 o
  -2   4   1      309.16      291.69      5.99 o
  -1   4   1     3905.36     4815.93     72.35 o
   0   4   1       30.03       57.06      2.17 o
   1   4   1       63.63       54.50      1.95 o
   2   4   1      845.08      810.51     12.18 o
   3   4   1     2121.39     2162.99     34.03 o
   4   4   1       81.67      107.80      2.79 o
   5   4   1     3325.30     3592.41     40.64 o
   6   4   1       25.65       23.93      2.06 o
   7   4   1      165.61      153.31      3.11 o
   8   4   1      736.43      708.84      9.15 o
   9   4   1        0.07        0.19      0.62 o
  10   4   1       96.70       93.64      2.70 o
  11   4   1        1.17        0.02      0.74 o
  12   4   1        3.89        6.05      1.10 o
  13   4   1      244.26      265.52      5.84 o
  14   4   1        7.57        8.63      2.21 o
  15   4   1      189.02      231.07      9.56 o
  16   4   1       66.54       63.85      5.05 o
 -12   5   1        2.77        4.95      2.17 o
 -11   5   1       35.11       38.86      3.48 o
 -10   5   1       15.77       12.33      2.22 o
  -9   5   1       51.78       46.55      6.43 o
  -8   5   1      138.86      117.02     16.09 o
  -7   5   1      421.44      400.56     10.56 o
  -6   5   1      307.90      297.12      9.83 o
  -5   5   1      392.35      375.21      9.62 o
  -4   5   1      390.84      367.42      9.24 o
  -3   5   1       41.93       34.74      2.25 o
  -2   5   1      322.66      404.91      7.60 o
  -1   5   1       17.47       26.88      1.37 o
   0   5   1       36.40       61.30      3.74 o
   1   5   1      472.38      535.78     12.04 o
   2   5   1      354.61      335.99      6.41 o
   3   5   1      693.63      760.03      9.77 o
   4   5   1      492.97      518.38      8.20 o
   5   5   1     2443.23     2533.10     31.56 o
   6   5   1       11.96       12.39      0.98 o
   7   5   1      577.01      572.35     12.17 o
   8   5   1       84.61       71.71      2.39 o
   9   5   1     1217.08     1134.66     15.90 o
  10   5   1      309.86      279.62      5.99 o
  11   5   1        7.26        5.07      1.12 o
  12   5   1       49.81       49.61      2.59 o
  13   5   1        5.60        8.75      1.45 o
  14   5   1        4.23        3.27      1.55 o
  15   5   1        0.40        1.91      1.99 o
  16   5   1        4.71        3.04      2.21 o
 -12   6   1       64.41       70.32      5.77 o
 -11   6   1      131.16      131.16     14.88 o
 -10   6   1      112.55      113.81      6.17 o
  -9   6   1       32.80       33.53      3.84 o
  -8   6   1      103.40       99.27      9.20 o
  -7   6   1      265.36      249.97     16.86 o
  -6   6   1      173.79      180.83      8.89 o
  -5   6   1       82.87       77.67      4.16 o
  -4   6   1      152.90      137.17      5.50 o
  -3   6   1       16.12       13.14      2.13 o
  -2   6   1      147.10      149.09      4.56 o
  -1   6   1     1324.30     1590.12     17.33 o
   0   6   1     2281.87     2718.83     28.29 o
   1   6   1      926.51     1034.46     13.07 o
   2   6   1       16.08       29.37      1.73 o
   3   6   1      240.67      293.37      4.61 o
   4   6   1     1226.53     1321.36     17.25 o
   5   6   1       99.41      148.79      3.35 o
   6   6   1       28.46       31.32      1.54 o
   7   6   1        0.23        1.26      0.74 o
   8   6   1       70.97       56.02      2.58 o
   9   6   1     1655.23     1611.40     22.07 o
  10   6   1      107.72      104.34      3.22 o
  11   6   1       37.79       41.47      2.62 o
  12   6   1        0.07        0.36      1.05 o
  13   6   1      241.59      262.62      6.67 o
  14   6   1       11.73       12.71      1.75 o
  15   6   1       90.84       97.30      6.41 o
  16   6   1        1.58        3.92      2.47 o
 -11   7   1       75.48       90.06      6.90 o
 -10   7   1        2.49        2.81      2.18 o
  -9   7   1       25.89       21.16      3.48 o
  -8   7   1       11.47        9.44      3.72 o
  -7   7   1      550.83      554.67     16.90 o
  -6   7   1        3.03        4.81      1.57 o
  -5   7   1       34.62       36.97      3.64 o
  -4   7   1      139.89      153.21      7.08 o
  -3   7   1      191.42      240.01      7.91 o
  -2   7   1        0.96       -0.99      1.26 o
  -1   7   1      515.50      542.80      7.85 o
   0   7   1      688.02      816.39     10.86 o
   1   7   1        7.36       16.74      1.69 o
   2   7   1      303.97      365.44      6.64 o
   3   7   1       87.86       91.59      2.76 o
   4   7   1      528.95      512.67      6.85 o
   5   7   1      217.12      230.91      4.41 o
   6   7   1      254.08      243.03      5.14 o
   7   7   1        1.63        2.16      0.66 o
   8   7   1     1012.92      966.55     14.73 o
   9   7   1        0.06       -0.58      0.89 o
  10   7   1      181.92      155.13      9.18 o
  11   7   1      404.34      411.82      8.68 o
  12   7   1      106.08      113.18      4.15 o
  13   7   1       28.90       28.30      3.86 o
  14   7   1       44.46       47.34      3.26 o
  15   7   1       63.32       73.54      3.47 o
  16   7   1        0.29       -2.51      2.11 o
 -11   8   1       83.24       94.64     13.32 o
 -10   8   1       57.77       53.38      5.60 o
  -9   8   1       32.86       38.36      6.43 o
  -8   8   1      183.25      171.21      6.97 o
  -7   8   1       30.93       33.55      3.53 o
  -6   8   1       82.69       81.21      8.30 o
  -5   8   1       19.42       21.10      2.86 o
  -4   8   1       10.37       15.47      3.83 o
  -3   8   1      442.85      479.87     11.24 o
  -2   8   1      399.41      456.59      9.06 o
  -1   8   1      440.04      486.24      7.92 o
   0   8   1       65.07       94.60      3.03 o
   1   8   1      138.59      128.24      3.59 o
   2   8   1      732.27      850.05     12.74 o
   3   8   1       40.42       48.09      2.24 o
   4   8   1        0.08        2.25      0.91 o
   5   8   1       50.71       55.46      2.54 o
   6   8   1       65.97       71.06      2.69 o
   7   8   1       14.99       17.15      1.85 o
   8   8   1      306.83      287.11      7.80 o
   9   8   1      172.09      188.34      5.16 o
  10   8   1       18.31       11.49      1.81 o
  11   8   1      156.15      168.32      5.89 o
  12   8   1      247.55      273.71      7.11 o
  13   8   1       50.14       53.06      5.26 o
  14   8   1      216.06      238.69      7.18 o
  15   8   1        1.37        2.23      1.69 o
  16   8   1       13.80       22.03      2.83 o
 -10   9   1       62.94       67.69      7.48 o
  -9   9   1        1.30        0.00      2.12 o
  -8   9   1      196.15      202.78     15.19 o
  -7   9   1       15.56       16.36      3.12 o
  -6   9   1      101.22      119.98     11.18 o
  -5   9   1       16.72       15.88      2.74 o
  -4   9   1        4.78        6.89      2.29 o
  -3   9   1      339.05      382.40      8.52 o
  -2   9   1      429.68      402.24      7.77 o
  -1   9   1       28.07       26.62      2.07 o
   0   9   1      279.02      293.51      6.54 o
   1   9   1        0.30        0.13      1.21 o
   2   9   1       93.26       85.04      2.95 o
   3   9   1      922.85      958.25     12.35 o
   4   9   1      353.28      342.82      6.04 o
   5   9   1      156.27      143.45      3.19 o
   6   9   1      207.62      211.60      4.82 o
   7   9   1     1418.49     1306.17     18.16 o
   8   9   1       16.50       16.64      1.88 o
   9   9   1        3.56        2.98      1.69 o
  10   9   1       16.27        9.58      2.51 o
  11   9   1       41.71       38.77      3.44 o
  12   9   1       19.63       17.19      2.28 o
  13   9   1      105.45      113.46      4.89 o
  14   9   1       48.86       54.30      4.12 o
  15   9   1        3.38        1.88      1.91 o
  16   9   1       39.36       39.03      3.91 o
  -9  10   1        0.04       -1.43      2.25 o
  -8  10   1        4.44        1.59      2.37 o
  -7  10   1       16.86       16.29      3.11 o
  -6  10   1       48.21       48.88      4.86 o
  -5  10   1       64.00       64.80      5.40 o
  -4  10   1      322.01      318.87     16.08 o
  -3  10   1      415.66      450.01      9.63 o
  -2  10   1      203.86      205.37      5.61 o
  -1  10   1        8.48       12.38      1.90 o
   0  10   1       96.26      102.72      3.40 o
   1  10   1        3.54        4.06      1.32 o
   2  10   1      219.63      208.98      5.62 o
   3  10   1       72.77       75.26      3.33 o
   4  10   1       90.18       93.41      3.32 o
   5  10   1     1072.05     1056.35     12.91 o
   6  10   1      635.24      567.19      9.13 o
   7  10   1      411.79      352.40      9.34 o
   8  10   1       52.04       35.40      2.92 o
   9  10   1        0.65        1.33      1.31 o
  10  10   1      398.45      393.18      9.43 o
  11  10   1        0.15       -0.42      1.23 o
  12  10   1       33.05       35.77      4.05 o
  13  10   1       52.03       59.74      4.18 o
  14  10   1        3.43        2.83      1.75 o
  15  10   1       67.23       60.11      5.18 o
  16  10   1        8.42       10.76      2.80 o
  -8  11   1        5.98        6.30      3.25 o
  -7  11   1       82.05       79.22      7.39 o
  -6  11   1       47.49       39.21      4.69 o
  -5  11   1        9.03       11.58      2.82 o
  -4  11   1       97.32       97.57      8.67 o
  -3  11   1        0.62        1.36      1.79 o
  -2  11   1       32.24       38.17      3.69 o
  -1  11   1      414.04      399.54      8.33 o
   0  11   1        0.83        2.39      1.16 o
   1  11   1       17.43       17.92      2.51 o
   2  11   1      461.13      429.13     12.31 o
   3  11   1      434.88      412.51      9.18 o
   4  11   1        5.03        3.63      1.42 o
   5  11   1        6.88        7.81      1.42 o
   6  11   1        2.12       -0.13      1.21 o
   7  11   1      532.86      489.20      9.17 o
   8  11   1      474.24      445.59      9.80 o
   9  11   1       23.63       21.50      2.57 o
  10  11   1       13.91        4.53      1.69 o
  11  11   1      140.26      129.92      5.54 o
  12  11   1      101.09      108.25      5.86 o
  13  11   1        0.34        2.53      1.63 o
  14  11   1        9.80        8.70      2.49 o
  15  11   1       96.95      107.46      6.52 o
  -7  12   1        8.97        6.16      3.22 o
  -6  12   1       24.87       26.09      4.66 o
  -5  12   1       27.04       33.86      4.45 o
  -4  12   1        1.22       -1.89      3.96 o
  -3  12   1      147.40      140.99      6.98 o
  -2  12   1      167.99      159.12      6.41 o
  -1  12   1       39.23       44.90      4.59 o
   0  12   1      126.29      121.43      4.51 o
   1  12   1      105.95      115.67     11.17 o
   2  12   1      135.87      139.14     10.52 o
   3  12   1      291.94      292.41      9.24 o
   4  12   1       30.97       45.79      4.28 o
   5  12   1      141.23      136.20      4.06 o
   6  12   1      192.65      174.93      5.24 o
   7  12   1       14.36       19.05      2.29 o
   8  12   1       57.34       62.32      4.90 o
   9  12   1       25.84       26.02      3.03 o
  10  12   1      228.38      233.30      7.80 o
  11  12   1       82.04       82.00      5.29 o
  12  12   1        0.23       -0.04      1.48 o
  13  12   1      112.73      121.68      5.74 o
  14  12   1       70.22       64.86      5.38 o
  15  12   1       28.86       33.20      4.49 o
  -6  13   1        0.02       -2.11      2.37 o
  -5  13   1       29.97       26.92      5.62 o
  -4  13   1       30.51       33.18      4.54 o
  -3  13   1        5.50        6.03      5.32 o
  -2  13   1        7.70        9.20      2.38 o
  -1  13   1        1.01        1.26      3.27 o
   0  13   1      123.74      113.75     12.48 o
   1  13   1        0.62        6.30      2.61 o
   2  13   1      153.49      168.34      7.90 o
   3  13   1       38.05       36.25      4.09 o
   4  13   1      103.62      105.85      5.81 o
   5  13   1      295.97      313.54      8.37 o
   6  13   1      152.75      147.32      5.86 o
   7  13   1        2.40        1.13      1.69 o
   8  13   1       77.27       76.90      4.35 o
   9  13   1        0.17        3.19      1.78 o
  10  13   1      241.29      213.75      7.18 o
  11  13   1        1.42        0.88      1.99 o
  12  13   1       53.69       56.84      8.14 o
  13  13   1        0.18        0.48      1.99 o
  14  13   1      218.91      241.64      9.79 o
  15  13   1        0.00        2.51      2.56 o
  -5  14   1      219.28      218.03     16.74 o
  -4  14   1        9.01       11.39      4.07 o
  -3  14   1      195.86      215.99      9.20 o
  -2  14   1       34.35       31.05      5.91 o
  -1  14   1        1.47        0.75      5.68 o
   0  14   1        6.53       -4.95      5.21 o
   1  14   1        3.66        3.59      2.13 o
   2  14   1       62.30       81.68      6.64 o
   3  14   1        8.81        7.10      3.59 o
   4  14   1       52.60       66.44      5.32 o
   5  14   1       18.13       14.04      2.52 o
   6  14   1      368.89      333.83     11.49 o
   7  14   1       34.57       26.00      2.86 o
   8  14   1       48.67       45.88      3.63 o
   9  14   1       44.04       55.54      4.53 o
  10  14   1       15.26       12.88      3.19 o
  11  14   1        2.73        1.14      2.11 o
  12  14   1       85.13       90.04      6.07 o
  13  14   1       33.81       28.57      7.47 o
  14  14   1      137.41      135.44      7.44 o
  -4  15   1       13.17        7.47      3.17 o
  -3  15   1        0.57        4.97      5.27 o
  -2  15   1       21.93       15.00      7.84 o
  -1  15   1       54.60       40.72      9.75 o
   0  15   1       10.92        8.06      6.97 o
   1  15   1       10.82       22.39      6.65 o
   2  15   1       53.37       51.72      5.08 o
   3  15   1      264.15      284.56      9.95 o
   4  15   1      114.90      110.57     11.16 o
   5  15   1       53.81       63.08      4.68 o
   6  15   1       18.81       17.61      3.81 o
   7  15   1      304.45      305.20     11.55 o
   8  15   1        4.50        2.93      1.90 o
   9  15   1       21.87       20.34      2.84 o
  10  15   1        0.39        0.34      2.50 o
  11  15   1       20.56       22.44      3.63 o
  12  15   1        1.17       -1.32      2.27 o
  13  15   1       59.53       64.31      7.01 o
  -2  16   1      159.36      161.57     15.71 o
  -1  16   1       11.96       21.60      9.01 o
   0  16   1       28.21       25.93      8.48 o
   1  16   1      151.76      169.99     13.50 o
   2  16   1       25.47       15.16      3.01 o
   3  16   1       39.18       41.13      4.89 o
   4  16   1        0.08        0.19      2.34 o
   5  16   1       22.82       17.95      3.80 o
   6  16   1       54.07       49.95      5.70 o
   7  16   1        0.90        0.94      3.02 o
   8  16   1       47.46       48.02      5.92 o
   9  16   1        3.26        7.10      2.54 o
  10  16   1       10.65       16.85      3.87 o
  11  16   1        1.21        2.99      2.71 o
  12  16   1       53.76       53.17      6.42 o
   0  17   1        3.69       25.40      6.84 o
   1  17   1       40.85       45.10      9.45 o
   2  17   1       23.93       18.71      7.28 o
   3  17   1       14.02       14.29      3.61 o
   4  17   1      177.33      189.50      7.55 o
   5  17   1       27.00       25.48      4.25 o
   6  17   1       76.16       89.57      9.59 o
   7  17   1        4.47        3.67      3.54 o
   8  17   1       31.89       23.73      5.03 o
   9  17   1      104.04      114.20      9.06 o
  10  17   1        0.00        1.03      2.45 o
  11  17   1        3.02       -1.22      2.74 o
   2  18   1       30.54       27.43      5.88 o
   3  18   1        6.71       11.29      4.67 o
   4  18   1       51.12       47.71      5.07 o
   5  18   1       19.00       22.00      5.08 o
   6  18   1       30.65       29.81      4.60 o
   7  18   1       24.73       29.62      7.08 o
   8  18   1       25.00       25.09      7.01 o
   9  18   1        0.12       -2.26      3.20 o
  -7 -18   2       74.09       57.68     10.60 o
  -6 -18   2       42.23       38.89      6.25 o
  -5 -18   2       24.43       18.48      3.97 o
  -4 -18   2       16.90       10.62      3.75 o
  -3 -18   2        0.39        0.23      2.96 o
 -10 -17   2        0.13        0.84      2.67 o
  -9 -17   2       32.46       33.24      4.56 o
  -8 -17   2       59.91       52.43      6.43 o
  -7 -17   2        1.26        1.70      4.58 o
  -6 -17   2       41.43       35.77      5.28 o
  -5 -17   2       21.87       25.49      4.26 o
  -4 -17   2       35.85       43.67      5.63 o
  -3 -17   2        1.47        3.14      4.14 o
  -2 -17   2        7.60       10.46      2.98 o
  -1 -17   2       21.48       18.76      4.46 o
   0 -17   2       31.18       47.03      9.09 o
 -11 -16   2       47.27       37.48      4.55 o
 -10 -16   2       48.93       47.37      4.90 o
  -9 -16   2        5.92        3.82      2.55 o
  -8 -16   2       30.91       23.21      4.54 o
  -7 -16   2       24.43       23.22      4.59 o
  -6 -16   2        0.30        2.69      2.94 o
  -5 -16   2      105.17       92.99      9.71 o
  -4 -16   2        0.18       -0.60      2.67 o
  -3 -16   2        6.75        5.93      2.84 o
  -2 -16   2        7.21        6.63      3.07 o
  -1 -16   2       26.17       18.11      4.30 o
   0 -16   2       87.84      105.05      7.89 o
   1 -16   2       23.70       17.52      5.33 o
   2 -16   2       57.59       65.71     11.16 o
 -12 -15   2        1.15        1.37      2.31 o
 -11 -15   2       35.66       38.12      5.47 o
 -10 -15   2       53.30       51.50      4.74 o
  -9 -15   2        1.89        3.74      2.30 o
  -8 -15   2        1.22        1.49      1.86 o
  -7 -15   2        5.70        0.92      3.48 o
  -6 -15   2        2.92        2.77      3.07 o
  -5 -15   2       28.47       27.92      4.56 o
  -4 -15   2       50.23       56.16      5.29 o
  -3 -15   2        1.00        1.57      2.11 o
  -2 -15   2       59.83       52.15      6.08 o
  -1 -15   2      108.01       96.10      5.80 o
   0 -15   2       79.01       76.09      8.04 o
   1 -15   2       23.81       22.70      4.49 o
   2 -15   2        3.99        0.98      6.91 o
   3 -15   2        2.71       -6.85      6.74 o
   4 -15   2       20.01        4.76      7.78 o
 -13 -14   2        5.83        9.47      3.07 o
 -12 -14   2       14.57       10.27      2.97 o
 -11 -14   2       27.55       28.18      3.58 o
 -10 -14   2      321.15      332.31      9.65 o
  -9 -14   2       26.89       23.38      3.19 o
  -8 -14   2      110.34      106.05      6.90 o
  -7 -14   2       14.46       11.78      2.27 o
  -6 -14   2       55.34       51.41      3.78 o
  -5 -14   2        0.38       -4.06      3.23 o
  -4 -14   2       20.51       20.93      3.03 o
  -3 -14   2       63.61       66.84      4.83 o
  -2 -14   2        9.34       13.60      2.85 o
  -1 -14   2       10.90       13.46      3.50 o
   0 -14   2      262.21      286.35     10.85 o
   1 -14   2        8.01       10.89      5.06 o
   2 -14   2        1.38       -5.09      4.43 o
   3 -14   2      189.15      203.24     16.13 o
   4 -14   2        2.04       -6.02      4.52 o
   5 -14   2        7.74        7.78      3.30 o
 -14 -13   2        5.08        2.16      2.34 o
 -13 -13   2        4.90        3.41      2.39 o
 -12 -13   2       51.75       63.58      5.58 o
 -11 -13   2       45.80       40.53      4.19 o
 -10 -13   2      173.81      190.50      6.96 o
  -9 -13   2       87.68       92.64      5.55 o
  -8 -13   2       24.97       27.73      3.26 o
  -7 -13   2       33.98       31.27      2.87 o
  -6 -13   2       59.55       57.60      3.79 o
  -5 -13   2        0.05       -0.29      1.45 o
  -4 -13   2      104.79       98.27      4.99 o
  -3 -13   2      265.03      261.66      7.86 o
  -2 -13   2      293.89      285.57     10.10 o
  -1 -13   2        7.70        8.16      2.34 o
   0 -13   2       24.83       36.37      4.75 o
   1 -13   2       33.49       30.12      9.23 o
   2 -13   2        5.57        2.73      4.27 o
   3 -13   2       60.65       76.02      5.53 o
   4 -13   2       21.12       23.79      3.34 o
   5 -13   2       37.39       34.22      4.93 o
   6 -13   2        3.49        2.87      3.08 o
 -14 -12   2        0.03        0.13      1.91 o
 -13 -12   2      158.69      159.10      7.26 o
 -12 -12   2        3.08        4.07      1.69 o
 -11 -12   2        0.99       -0.60      1.53 o
 -10 -12   2       11.10       10.09      3.32 o
  -9 -12   2       26.86       22.97      2.87 o
  -8 -12   2        3.00        2.93      1.74 o
  -7 -12   2      148.40      150.80      5.05 o
  -6 -12   2        0.20       -1.12      1.21 o
  -5 -12   2      172.85      185.41      6.89 o
  -4 -12   2      246.42      239.58      5.44 o
  -3 -12   2      245.15      236.74      7.22 o
  -2 -12   2        4.48        9.59      2.99 o
  -1 -12   2      180.87      177.66      9.74 o
   0 -12   2       50.64       55.79      4.61 o
   1 -12   2        0.15       -5.62      3.49 o
   2 -12   2       12.52       13.45      2.68 o
   3 -12   2       23.84       22.51      3.17 o
   4 -12   2      360.86      386.69     11.63 o
   5 -12   2       29.11       22.03      3.72 o
   6 -12   2       22.61       21.22      8.46 o
   7 -12   2        8.05        6.26      3.26 o
 -14 -11   2        0.21        0.16      1.80 o
 -13 -11   2        1.08       -0.20      1.76 o
 -12 -11   2        2.99        2.37      1.58 o
 -11 -11   2       27.24       25.03      3.05 o
 -10 -11   2       59.99       59.54      4.06 o
  -9 -11   2       26.35       24.70      4.52 o
  -8 -11   2       89.55       92.18      4.80 o
  -7 -11   2        9.27        9.58      2.04 o
  -6 -11   2       51.15       53.25      3.97 o
  -5 -11   2       80.75       69.72      3.76 o
  -4 -11   2      440.20      427.91      7.10 o
  -3 -11   2      351.35      336.50      6.21 o
  -2 -11   2      276.35      269.97      7.06 o
  -1 -11   2      917.44      919.42     29.38 o
   0 -11   2      108.16      110.34      5.19 o
   1 -11   2      193.30      184.57      4.98 o
   2 -11   2       74.89       82.78      4.37 o
   3 -11   2       37.46       33.56      3.28 o
   4 -11   2      159.12      163.50      8.79 o
   5 -11   2      130.85      119.19      7.14 o
   6 -11   2        0.13        1.15      2.47 o
   7 -11   2        5.82        6.97      3.54 o
   8 -11   2       46.59       33.22      5.32 o
 -15 -10   2      165.52      161.92      7.32 o
 -14 -10   2       13.79       12.99      2.57 o
 -13 -10   2       19.19       16.08      3.19 o
 -12 -10   2      163.94      147.83     10.25 o
 -11 -10   2       32.76       35.91      3.26 o
 -10 -10   2      176.33      154.90      5.31 o
  -9 -10   2        0.32        2.27      1.30 o
  -8 -10   2      150.56      151.14      5.61 o
  -7 -10   2       79.87       68.90      4.07 o
  -6 -10   2       22.93       25.22      2.16 o
  -5 -10   2      235.29      222.16      5.51 o
  -4 -10   2      601.58      568.85      8.25 o
  -3 -10   2      100.91       94.10      3.20 o
  -2 -10   2     2172.99     2170.76     25.67 o
  -1 -10   2       11.19       11.78      2.22 o
   0 -10   2       45.81       49.89      2.80 o
   1 -10   2        0.61        4.06      1.52 o
   2 -10   2       36.48       39.79      3.21 o
   3 -10   2        6.35        5.82      2.33 o
   4 -10   2        8.00        8.08      2.73 o
   5 -10   2       66.70       61.38      9.60 o
   6 -10   2       22.00       21.82      8.00 o
   7 -10   2       46.21       52.81      5.17 o
   8 -10   2        7.80        3.48      2.91 o
   9 -10   2        1.41        0.89      2.92 o
 -15  -9   2       28.59       32.57      4.06 o
 -14  -9   2       36.92       35.16      3.38 o
 -13  -9   2       43.36       48.55      3.50 o
 -12  -9   2       92.85       92.01      4.72 o
 -11  -9   2       12.96       18.78      2.62 o
 -10  -9   2        3.07        3.93      1.39 o
  -9  -9   2      327.42      310.92      7.40 o
  -8  -9   2       33.64       28.68      2.37 o
  -7  -9   2      135.76      118.16      5.37 o
  -6  -9   2       85.42       83.90      3.98 o
  -5  -9   2      940.68      923.57     12.68 o
  -4  -9   2      245.39      246.13      4.71 o
  -3  -9   2       53.56       47.69      2.37 o
  -2  -9   2     1019.29     1002.40     11.80 o
  -1  -9   2       31.83       30.64      2.71 o
   0  -9   2        3.78        7.06      1.31 o
   1  -9   2       24.76       26.46      2.05 o
   2  -9   2       12.43        6.46      1.68 o
   3  -9   2      289.02      289.50      6.65 o
   4  -9   2       62.92       50.56      3.77 o
   5  -9   2      251.96      244.09      8.79 o
   6  -9   2        2.28        3.61      2.10 o
   7  -9   2       59.55       65.59      5.41 o
   8  -9   2      381.42      366.31     11.61 o
   9  -9   2       13.74       15.08      3.65 o
  10  -9   2        0.29       -0.64      2.22 o
 -15  -8   2       46.69       52.80      5.62 o
 -14  -8   2       52.26       44.44      3.05 o
 -13  -8   2       26.32       27.42      2.56 o
 -12  -8   2       75.45       81.52      3.87 o
 -11  -8   2      115.54      116.55      6.24 o
 -10  -8   2       25.37       26.41      5.22 o
  -9  -8   2      287.01      274.97      6.57 o
  -8  -8   2        0.02        0.30      0.81 o
  -7  -8   2      104.14       87.30      3.37 o
  -6  -8   2        8.93        5.58      1.14 o
  -5  -8   2      164.19      146.40      3.77 o
  -4  -8   2      829.74      834.96     11.28 o
  -3  -8   2      471.64      434.22      6.38 o
  -2  -8   2      346.49      315.89      5.04 o
  -1  -8   2      112.90      129.39      3.67 o
   0  -8   2       14.06       11.74      1.57 o
   1  -8   2        2.92        1.58      1.23 o
   2  -8   2      110.65      106.60      3.02 o
   3  -8   2      774.32      789.99     13.28 o
   4  -8   2      117.22      126.94      5.44 o
   5  -8   2      130.83      136.89      5.47 o
   6  -8   2      176.48      192.20     20.59 o
   7  -8   2        7.35        5.02      2.04 o
   8  -8   2       13.41       16.93      3.36 o
   9  -8   2       16.20       14.69      2.73 o
  10  -8   2       51.00       56.72      5.90 o
  11  -8   2        3.06        5.16      4.23 o
 -15  -7   2       25.92       20.48      3.71 o
 -14  -7   2       18.03       19.13      1.97 o
 -13  -7   2      214.63      235.21      8.44 o
 -12  -7   2      383.90      417.71      8.73 o
 -11  -7   2       64.47       62.79      3.17 o
 -10  -7   2       39.12       37.34      2.65 o
  -9  -7   2       12.02       14.75      1.71 o
  -8  -7   2      305.40      316.40      5.85 o
  -7  -7   2       39.60       38.29      2.15 o
  -6  -7   2      514.03      455.47      7.85 o
  -5  -7   2       46.64       52.92      2.83 o
  -4  -7   2       75.07       84.05      2.58 o
  -3  -7   2       55.44       52.14      1.93 o
  -2  -7   2       74.68       93.60      2.45 o
  -1  -7   2       28.30       35.60      2.32 o
   0  -7   2       17.70       18.85      1.64 o
   1  -7   2      459.87      452.92      6.65 o
   2  -7   2       95.92      104.13      3.06 o
   3  -7   2      642.31      623.22     10.75 o
   4  -7   2       15.20       12.71      2.05 o
   5  -7   2       38.28       30.26      2.91 o
   6  -7   2        5.78        2.89      1.98 o
   7  -7   2      120.92      125.48      6.68 o
   8  -7   2       26.47       23.82      5.75 o
   9  -7   2       71.32       59.27      4.80 o
  10  -7   2        1.29        3.66      2.35 o
  11  -7   2       32.65       31.19      4.40 o
  12  -7   2      165.25      172.41      8.85 o
 -15  -6   2       38.24       44.45      4.55 o
 -14  -6   2        9.38       11.75      2.81 o
 -13  -6   2      352.66      394.58      8.82 o
 -12  -6   2        0.29       -0.72      0.99 o
 -11  -6   2       78.90       82.47      3.19 o
 -10  -6   2      197.33      210.97      5.00 o
  -9  -6   2      380.74      383.76      6.71 o
  -8  -6   2      188.62      186.67      4.23 o
  -7  -6   2       36.08       31.62      1.86 o
  -6  -6   2       85.73       89.78      3.09 o
  -5  -6   2        0.96        1.99      0.62 o
  -4  -6   2       47.42       36.50      2.09 o
  -3  -6   2      226.43      280.46      4.02 o
  -2  -6   2       10.60        8.37      0.95 o
  -1  -6   2      147.53      145.15      3.71 o
   0  -6   2      187.83      231.83      4.87 o
   1  -6   2      791.03      869.22     11.03 o
   2  -6   2      579.41      613.83      8.38 o
   3  -6   2     1881.56     1959.96     26.22 o
   4  -6   2      988.30      979.99     16.81 o
   5  -6   2      505.13      467.33     10.01 o
   6  -6   2      108.33       99.01      6.45 o
   7  -6   2       14.64       15.49      1.96 o
   8  -6   2        3.28        3.35      1.40 o
   9  -6   2       89.56       90.87      5.07 o
  10  -6   2        0.10       -0.25      1.55 o
  11  -6   2        1.09        0.51      1.92 o
  12  -6   2       17.45       12.33      3.13 o
 -14  -5   2       10.70       15.53      2.68 o
 -13  -5   2      180.97      208.25      7.17 o
 -12  -5   2      331.41      346.55      6.48 o
 -11  -5   2       31.84       34.15      2.01 o
 -10  -5   2       14.93       17.64      1.48 o
  -9  -5   2      583.28      558.52      9.07 o
  -8  -5   2     1415.76     1384.20     17.34 o
  -7  -5   2     2424.23     2322.54     24.20 o
  -6  -5   2      136.08      136.81      3.06 o
  -5  -5   2      454.60      486.39      6.97 o
  -4  -5   2     3200.48     3544.11     37.96 o
  -3  -5   2     2960.75     3137.84     37.44 o
  -2  -5   2      251.37      285.28      4.74 o
  -1  -5   2       57.10       84.62      2.64 o
   0  -5   2       16.43       16.38      1.33 o
   1  -5   2      447.51      500.76      7.89 o
   2  -5   2        1.13        0.26      0.55 o
   3  -5   2      661.71      672.12     11.82 o
   4  -5   2       21.70       24.63      2.17 o
   5  -5   2      419.81      396.83      8.47 o
   6  -5   2      541.95      514.22     10.40 o
   7  -5   2      657.87      614.04     12.05 o
   8  -5   2      439.92      412.91     10.31 o
   9  -5   2       83.34       78.27      4.48 o
  10  -5   2       65.80       59.46      8.81 o
  11  -5   2      151.20      157.94      6.39 o
  12  -5   2      259.69      280.66     10.40 o
  13  -5   2      179.11      202.73     13.74 o
 -12  -4   2      796.03      919.77     36.18 o
 -11  -4   2       47.29       70.37      9.61 o
 -10  -4   2       12.08       13.33      1.34 o
  -9  -4   2       72.08       72.42      2.54 o
  -8  -4   2      458.12      427.38      5.14 o
  -7  -4   2       68.12       51.19      1.66 o
  -6  -4   2      874.38      919.70     10.48 o
  -5  -4   2      526.66      528.78      6.67 o
  -4  -4   2      508.20      633.29      7.71 o
  -3  -4   2     2282.36     2493.70     30.28 o
  -2  -4   2      275.45      344.45      6.09 o
  -1  -4   2       30.58       37.56      2.09 o
   0  -4   2      393.05      415.57      8.90 o
   1  -4   2     6144.50     6771.77     79.17 o
   2  -4   2     2661.65     2871.05     36.91 o
   3  -4   2     1746.51     1880.44     25.14 o
   4  -4   2       75.25       68.32      2.53 o
   5  -4   2      739.35      721.43     12.61 o
   6  -4   2      690.73      655.66     11.89 o
   7  -4   2     3150.07     2953.91     48.24 o
   8  -4   2      195.98      171.08      5.24 o
   9  -4   2      132.44      121.06      5.62 o
  10  -4   2      148.96      153.00      5.71 o
  11  -4   2       13.89        6.73      2.00 o
  12  -4   2       37.06       40.52      3.63 o
  13  -4   2        1.88        1.58      2.08 o
 -12  -3   2      115.82      127.71     11.93 o
 -11  -3   2       46.76       48.31      8.00 o
 -10  -3   2        2.57        1.78      3.60 o
  -9  -3   2      119.60      110.85      4.41 o
  -8  -3   2     1291.06     1225.80     14.98 o
  -7  -3   2      387.63      372.94      5.24 o
  -6  -3   2      617.96      624.88      8.75 o
  -5  -3   2        8.01        4.07      0.66 o
  -4  -3   2      442.26      443.57      6.18 o
  -3  -3   2     2639.35     2799.92     42.84 o
  -2  -3   2      679.07      638.86     10.19 o
  -1  -3   2      962.61      925.57     13.38 o
   0  -3   2       80.26       92.00      2.34 o
   1  -3   2       39.75       46.95      1.88 o
   2  -3   2       94.64      116.35      2.80 o
   3  -3   2       44.28       42.52      2.04 o
   4  -3   2      140.22      139.06      3.39 o
   5  -3   2      482.60      480.69      8.09 o
   6  -3   2      116.68      107.24      3.50 o
   7  -3   2      603.17      557.12     10.35 o
   8  -3   2      151.47      114.95      4.45 o
   9  -3   2       11.89       10.48      1.75 o
  10  -3   2       65.85       67.07      4.12 o
  11  -3   2       20.87       21.06      2.54 o
  12  -3   2       71.98       85.64      4.25 o
  13  -3   2       12.04       15.65      8.24 o
  14  -3   2      141.50      149.11      6.52 o
 -11  -2   2       45.56       40.27      7.37 o
 -10  -2   2       16.62       19.56      3.43 o
  -9  -2   2       46.01       41.88      5.59 o
  -8  -2   2       68.56       60.99      7.80 o
  -7  -2   2       20.75       17.16      2.65 o
  -6  -2   2      101.18       82.84      1.63 o
  -5  -2   2       69.03       77.84      1.76 o
  -4  -2   2      749.19      799.47     10.37 o
  -3  -2   2      951.34      977.31     14.02 o
  -2  -2   2     1104.23     1220.07     17.35 o
  -1  -2   2        8.09        0.90      0.77 o
   0  -2   2     1394.22     1447.44     22.73 o
   1  -2   2      133.18      146.23      5.14 o
   2  -2   2     2266.21     2325.67     57.13 o
   3  -2   2       62.52       60.13      4.95 o
   4  -2   2      397.88      442.73      6.62 o
   5  -2   2      124.81      125.84      3.21 o
   6  -2   2      716.21      678.18     10.40 o
   7  -2   2      286.10      296.52      6.29 o
   8  -2   2     1161.07     1043.36     16.70 o
   9  -2   2      817.50      775.38     13.41 o
  10  -2   2        9.37        4.14      1.33 o
  11  -2   2       95.09      101.37      4.93 o
  12  -2   2       16.65       18.23      2.27 o
  13  -2   2      305.51      349.50      8.73 o
  14  -2   2       38.82       48.42      3.94 o
 -11  -1   2       52.60       61.44      8.51 o
 -10  -1   2        0.18        1.09      1.75 o
  -9  -1   2      857.92      776.57     21.38 o
  -8  -1   2       14.04       10.18      2.37 o
  -7  -1   2       38.71       36.59      3.76 o
  -6  -1   2      111.11      105.83      4.42 o
  -5  -1   2      422.55      436.47      9.95 o
  -4  -1   2      611.50      624.33      8.01 o
  -3  -1   2     4696.30     4866.51     56.72 o
  -2  -1   2      315.80      349.46      5.56 o
  -1  -1   2     5539.00     5959.93     88.06 o
   0  -1   2     2059.83     2225.94     57.36 o
   1  -1   2        0.33       -1.09      0.55 o
   2  -1   2      996.80     1026.57     16.70 o
   3  -1   2       95.79      109.87      2.83 o
   4  -1   2     2565.18     2580.66     31.33 o
   5  -1   2      591.80      661.10      9.56 o
   6  -1   2        0.61        1.68      0.57 o
   7  -1   2      539.56      520.45      8.22 o
   8  -1   2       63.35       72.11      2.70 o
   9  -1   2       19.15       25.71      2.30 o
  10  -1   2       42.27       51.84      2.73 o
  11  -1   2      123.51      131.54      4.40 o
  12  -1   2       27.54       33.20      3.03 o
  13  -1   2       14.87       21.82      2.23 o
  14  -1   2        0.07        0.97      1.38 o
  15  -1   2       73.63       84.74      6.86 o
 -10   0   2      106.34       92.80      8.75 o
  -9   0   2      132.58      112.08      6.49 o
  -8   0   2     1615.05     1396.17     32.72 o
  -7   0   2      175.26      165.73      5.03 o
  -6   0   2        9.84        8.26      0.61 o
  -5   0   2     1861.72     1930.82     23.01 o
  -4   0   2      992.46     1057.41     14.18 o
  -3   0   2     5053.18     5288.22     68.29 o
  -2   0   2     3574.37     3715.57     40.14 o
  -1   0   2     1483.09     1597.78     47.16 o
   0   0   2     1317.17     1395.75     21.36 o
   1   0   2     2044.48     2100.63     54.47 o
   2   0   2     1738.08     1888.38     27.22 o
   3   0   2       75.77       80.08      2.59 o
   4   0   2       34.59       40.00      2.24 o
   5   0   2       34.41       28.91      1.42 o
   6   0   2      416.60      426.66      6.58 o
   7   0   2       63.70       57.77      1.88 o
   8   0   2       56.67       67.33      2.16 o
   9   0   2       25.71       43.01      2.05 o
  10   0   2      250.14      247.02      5.51 o
  11   0   2       19.16       18.18      1.81 o
  12   0   2       15.46       18.61      1.91 o
  13   0   2        5.82        6.97      1.43 o
  14   0   2       25.85       27.21      3.40 o
  15   0   2       40.29       40.08      5.39 o
 -14   1   2        1.30       -0.07      2.14 o
 -13   1   2      169.06      163.32      7.59 o
 -10   1   2        0.95        0.70      0.87 o
  -9   1   2       12.71       13.00      1.82 o
  -8   1   2        2.33        3.01      0.68 o
  -7   1   2       24.75       23.94      1.26 o
  -6   1   2       41.98       35.60      1.34 o
  -5   1   2     1295.19     1258.88     15.80 o
  -4   1   2     3741.25     4022.04     51.32 o
  -3   1   2     1623.93     1729.58     21.42 o
  -2   1   2     8162.95     8758.14    144.60 o
  -1   1   2     2834.31     3092.85     91.68 o
   0   1   2      857.02      978.45     16.80 o
   1   1   2     4749.03     5090.43     68.02 o
   2   1   2      914.22      945.36     13.52 o
   3   1   2      408.60      435.83      9.21 o
   4   1   2       12.73       12.15      2.23 o
   5   1   2      609.84      627.35      9.56 o
   6   1   2      315.10      306.51      4.93 o
   7   1   2       59.44       65.23      1.86 o
   8   1   2      408.76      396.92      5.68 o
   9   1   2      133.39      121.74      2.94 o
  10   1   2        0.21        1.72      0.79 o
  11   1   2       11.64       14.93      1.83 o
  12   1   2      125.42      150.04      4.33 o
  13   1   2       49.79       50.04      2.56 o
  14   1   2        0.18       -0.04      1.47 o
  15   1   2      128.75      155.73      8.46 o
 -13   2   2       24.40       26.07      4.04 o
 -11   2   2      250.89      264.37      8.85 o
 -10   2   2        0.85        0.93      1.19 o
  -9   2   2        8.74        6.60      2.24 o
  -8   2   2      182.73      167.55      4.64 o
  -7   2   2      274.33      220.58      4.80 o
  -6   2   2      208.77      222.96      4.05 o
  -5   2   2      450.06      539.20      9.66 o
  -4   2   2     2155.96     2243.61     29.92 o
  -3   2   2     1493.82     1525.55     23.43 o
  -2   2   2      497.40      472.52     13.71 o
  -1   2   2    13463.72    14696.41    354.96 o
   0   2   2        8.61        6.05      0.99 o
   1   2   2     6681.66     7712.30    114.70 o
   2   2   2      119.04      137.34      2.67 o
   3   2   2        4.37        4.18      0.96 o
   4   2   2       27.20       22.98      1.47 o
   5   2   2      627.15      653.71      8.88 o
   6   2   2      832.78      827.64     10.33 o
   7   2   2       94.32      103.54      2.25 o
   8   2   2       32.14       35.39      1.34 o
   9   2   2      103.03       84.45      2.38 o
  10   2   2       21.49       16.73      1.40 o
  11   2   2       28.73       32.54      2.10 o
  12   2   2       36.25       37.45      2.83 o
  13   2   2       11.25        7.58      1.66 o
  14   2   2      195.24      207.98      9.22 o
  15   2   2      136.27      151.19      8.06 o
 -13   3   2       12.27        9.91      3.46 o
 -12   3   2       22.79       25.06      3.66 o
 -11   3   2       35.89       37.01      3.41 o
 -10   3   2       84.99       83.94      4.57 o
  -9   3   2       81.83       81.32      4.37 o
  -8   3   2      451.10      412.82      8.78 o
  -7   3   2      148.31      141.32      4.38 o
  -6   3   2      258.29      280.84      5.82 o
  -5   3   2      513.39      537.67      8.25 o
  -4   3   2      540.68      535.83      9.22 o
  -3   3   2      579.18      610.32     14.28 o
  -2   3   2      277.66      308.21      5.44 o
  -1   3   2     1533.07     1829.32     25.60 o
   0   3   2      877.13     1209.79     16.73 o
   1   3   2     1583.75     1876.23     25.20 o
   2   3   2      161.07      157.81      3.44 o
   3   3   2      429.47      454.47      7.83 o
   4   3   2       43.97       47.99      3.54 o
   5   3   2      808.42      857.90     12.85 o
   6   3   2      146.59      113.04      2.27 o
   7   3   2      284.67      273.17      4.38 o
   8   3   2      551.77      498.17      6.60 o
   9   3   2       85.70       82.61      2.28 o
  10   3   2       33.06       22.42      1.64 o
  11   3   2       24.03       25.98      1.92 o
  12   3   2        7.07        8.87      1.30 o
  13   3   2      279.95      312.47      6.88 o
  14   3   2        2.85        3.86      1.55 o
  15   3   2       84.61       86.50      6.10 o
  16   3   2        0.13        0.55      2.08 o
 -13   4   2       64.56       64.15      4.15 o
 -12   4   2        1.40        1.96      1.74 o
 -11   4   2        1.70        1.66      1.63 o
 -10   4   2      210.00      216.72      8.27 o
  -9   4   2      212.08      197.07      9.40 o
  -8   4   2        1.08        0.80      1.39 o
  -7   4   2       81.57       66.00      3.33 o
  -6   4   2      519.00      478.42      9.65 o
  -5   4   2      162.35      157.86      4.62 o
  -4   4   2       88.20       82.59      2.63 o
  -3   4   2     1316.71     1367.04     19.19 o
  -2   4   2        0.64        1.93      1.19 o
  -1   4   2     2263.98     3016.77     67.04 o
   0   4   2     2850.76     3511.72     41.54 o
   1   4   2     3006.35     3398.29     40.40 o
   2   4   2      567.60      655.33      9.10 o
   3   4   2     1244.25     1223.08     17.43 o
   4   4   2      397.37      389.54      6.95 o
   5   4   2     2802.07     2892.06     33.83 o
   6   4   2      793.51      804.66     12.62 o
   7   4   2      358.42      332.05      8.18 o
   8   4   2       36.60       38.72      1.69 o
   9   4   2      696.93      579.56      9.04 o
  10   4   2       19.96       17.80      1.60 o
  11   4   2       16.14       22.44      1.89 o
  12   4   2      357.80      372.91      7.98 o
  13   4   2      238.94      238.46      5.91 o
  14   4   2      384.86      437.14      8.92 o
  15   4   2        0.11       -0.75      1.73 o
  16   4   2       15.92       12.79      3.24 o
 -12   5   2      132.66      145.88     14.53 o
 -11   5   2        9.38        7.19      2.71 o
 -10   5   2        0.05        3.03      1.99 o
  -9   5   2      181.84      189.25      8.21 o
  -8   5   2       86.56       75.34      7.14 o
  -6   5   2       59.19       48.64      7.49 o
  -5   5   2      568.58      570.15     12.87 o
  -4   5   2        6.71        5.20      1.65 o
  -3   5   2      197.59      255.02      6.21 o
  -2   5   2       71.60       68.63      2.71 o
  -1   5   2      143.15      216.80      4.30 o
   0   5   2     4475.00     5688.11     61.06 o
   1   5   2     1211.72     1467.19     21.04 o
   2   5   2       49.73       52.04      2.09 o
   3   5   2      367.55      455.34      7.08 o
   4   5   2       49.43       59.21      2.30 o
   5   5   2      647.62      569.97      8.00 o
   6   5   2       81.42      100.40      2.70 o
   7   5   2       70.17       59.65      2.24 o
   8   5   2        0.53       -0.06      0.54 o
   9   5   2      804.75      778.82     11.15 o
  10   5   2     1400.59     1275.55     17.81 o
  11   5   2        3.26        1.25      1.23 o
  12   5   2      244.97      245.92      6.25 o
  13   5   2        5.45        2.63      1.27 o
  14   5   2      775.26      840.24     15.33 o
  15   5   2       15.50       16.08      1.99 o
  16   5   2      144.31      171.71      8.96 o
 -12   6   2        4.95        2.78      2.26 o
 -11   6   2       19.54       25.98      6.91 o
 -10   6   2       42.06       45.09      3.84 o
  -9   6   2      121.98      116.10      6.74 o
  -8   6   2       87.61       80.18      6.48 o
  -7   6   2      174.54      172.16      7.94 o
  -6   6   2       11.76       10.67      2.68 o
  -5   6   2      556.12      538.34     12.89 o
  -4   6   2       47.24       47.94      3.74 o
  -3   6   2       17.49       13.61      2.44 o
  -2   6   2     1288.81     1459.55     20.59 o
  -1   6   2        0.40       -0.94      0.75 o
   0   6   2     1077.84     1336.59     14.75 o
   1   6   2       39.32       32.56      1.97 o
   2   6   2     2786.20     3262.60     36.51 o
   3   6   2        1.12        1.54      0.93 o
   4   6   2        8.94        8.07      0.89 o
   5   6   2     2391.48     2429.10     28.78 o
   6   6   2       44.56       56.07      1.84 o
   7   6   2      212.84      212.62      4.82 o
   8   6   2      898.90      828.89     13.56 o
   9   6   2      114.98       83.71      3.34 o
  10   6   2      152.22      165.72      4.22 o
  11   6   2      149.84      167.61      4.81 o
  12   6   2      403.28      395.38      9.11 o
  13   6   2      258.53      275.16      7.77 o
  14   6   2       47.16       51.06      3.32 o
  15   6   2        0.12        0.06      1.17 o
  16   6   2       14.54       17.82      3.76 o
 -11   7   2        8.40        9.18      2.96 o
 -10   7   2      234.66      240.58     13.05 o
  -9   7   2      126.36      127.53      5.83 o
  -8   7   2      102.15       98.16      6.39 o
  -7   7   2      442.87      416.29     16.34 o
  -6   7   2       88.33      100.16      6.04 o
  -5   7   2        0.00        1.07      1.18 o
  -4   7   2      160.38      159.37      8.65 o
  -3   7   2      119.10      101.20      5.70 o
  -2   7   2       17.37       17.47      2.44 o
  -1   7   2      211.62      220.83      5.58 o
   0   7   2      976.03     1189.01     18.03 o
   1   7   2      814.29      925.01     13.21 o
   2   7   2      102.14      131.39      3.69 o
   3   7   2     1241.87     1330.54     16.15 o
   4   7   2      127.02      113.03      2.74 o
   5   7   2      273.64      276.92      5.04 o
   6   7   2      552.34      500.28      7.40 o
   7   7   2      679.37      613.33      9.58 o
   8   7   2       47.48       39.83      3.45 o
   9   7   2       19.69       10.21      1.41 o
  10   7   2      338.64      303.73      7.09 o
  11   7   2      267.88      267.83      6.92 o
  12   7   2      110.55      121.64      4.78 o
  13   7   2        0.16       -0.59      1.29 o
  14   7   2      156.44      167.65      5.70 o
  15   7   2       28.18       26.15      2.59 o
  16   7   2       21.55       22.83      2.72 o
 -10   8   2      121.92      118.54      7.15 o
  -9   8   2        5.41        8.64      2.82 o
  -8   8   2       17.13       15.36      2.50 o
  -7   8   2       21.93       22.84      3.90 o
  -6   8   2        0.02       -0.07      1.82 o
  -5   8   2       22.04       22.13      3.76 o
  -4   8   2      160.16      154.17      6.64 o
  -3   8   2        9.39        8.92      2.52 o
  -2   8   2       85.55       82.34      3.79 o
  -1   8   2      416.61      465.06      8.98 o
   0   8   2       80.96       92.57      2.79 o
   1   8   2        5.31        5.08      1.26 o
   2   8   2      195.05      226.15      5.27 o
   3   8   2      117.43      114.11      3.27 o
   4   8   2      826.88      770.29      9.77 o
   5   8   2      179.92      176.58      4.47 o
   6   8   2     1182.22     1200.68     15.03 o
   7   8   2       46.14       39.35      2.52 o
   8   8   2      847.20      823.44     15.08 o
   9   8   2      479.80      480.49      9.87 o
  10   8   2       71.02       66.58      3.58 o
  11   8   2      231.13      218.73      6.19 o
  12   8   2       73.68       76.87      3.85 o
  13   8   2       19.62       15.61      2.38 o
  14   8   2       78.48       92.27      4.48 o
  15   8   2       29.43       33.00      3.57 o
  16   8   2        5.57        7.47      2.19 o
 -10   9   2        2.37        4.25      2.63 o
  -9   9   2       10.36        8.45      3.00 o
  -8   9   2      155.61      163.31      7.21 o
  -7   9   2       31.46       36.18      3.89 o
  -6   9   2       90.30      102.74     21.73 o
  -5   9   2       31.08       31.99      8.55 o
  -4   9   2       93.41       77.01      7.08 o
  -3   9   2      891.01      860.23     32.33 o
  -2   9   2       79.26       83.52      4.71 o
  -1   9   2      276.61      281.25      6.88 o
   0   9   2       10.28       11.88      1.47 o
   1   9   2       96.81      119.15      3.85 o
   2   9   2     1424.43     1543.99     18.72 o
   3   9   2      113.19      125.20      3.63 o
   4   9   2      696.43      699.09      9.89 o
   5   9   2      112.30      119.96      3.35 o
   6   9   2      273.62      190.17      4.51 o
   7   9   2      208.39      181.88      4.97 o
   8   9   2      118.41       88.34      3.87 o
   9   9   2      946.06      869.59     15.68 o
  10   9   2      165.46      176.14      5.64 o
  11   9   2      234.62      233.95      6.70 o
  12   9   2       41.14       41.79      3.30 o
  13   9   2       22.47       24.77      2.95 o
  14   9   2       33.86       26.97      3.24 o
  15   9   2        1.97        1.20      1.83 o
  16   9   2        3.71        2.95      2.21 o
  -9  10   2        0.69       -0.24      2.31 o
  -8  10   2        0.38        1.26      2.36 o
  -7  10   2        7.77       13.34      3.20 o
  -6  10   2       40.72       33.22      6.13 o
  -5  10   2       98.40      104.25      6.31 o
  -4  10   2      122.11      107.13      6.31 o
  -3  10   2        0.58        0.04      1.97 o
  -2  10   2      315.09      294.57      9.43 o
  -1  10   2       19.93       41.23      3.24 o
   0  10   2        5.19        2.69      1.85 o
   1  10   2       93.79      111.46      3.47 o
   2  10   2      106.45      101.84      5.87 o
   3  10   2       36.21       48.13      2.84 o
   4  10   2        0.24       -0.91      1.31 o
   5  10   2        3.50        2.61      1.30 o
   6  10   2      103.30      100.96      3.58 o
   7  10   2      322.46      316.42      6.39 o
   8  10   2      353.17      308.31      7.61 o
   9  10   2      208.47      188.21      6.22 o
  10  10   2      293.64      294.27      7.99 o
  11  10   2      142.71      134.66      6.11 o
  12  10   2        1.08        2.00      1.48 o
  13  10   2       44.85       43.18      3.62 o
  14  10   2        0.42        1.58      1.62 o
  15  10   2       13.37       11.97      2.91 o
  16  10   2       32.60       36.78      4.38 o
  -8  11   2        4.78        1.63      2.59 o
  -7  11   2        4.87        3.68      2.62 o
  -6  11   2        2.76        5.59      2.44 o
  -5  11   2       96.28       88.34      8.94 o
  -4  11   2      137.91      143.70     11.45 o
  -3  11   2       28.08       27.35      5.47 o
  -2  11   2      266.85      280.93      7.57 o
  -1  11   2       92.84      116.40      4.78 o
   0  11   2       48.17       53.89      2.81 o
   1  11   2       33.65       26.69      2.27 o
   2  11   2       58.10       63.44      4.25 o
   3  11   2      316.47      300.92     10.41 o
   4  11   2      616.30      596.33      9.41 o
   5  11   2      211.89      207.09      4.90 o
   6  11   2      365.39      340.41      6.93 o
   7  11   2       85.21       74.74      4.28 o
   8  11   2     1195.54     1133.63     18.48 o
   9  11   2        5.46       -0.52      1.48 o
  10  11   2      529.27      506.98     11.67 o
  11  11   2        0.62        2.08      1.83 o
  12  11   2       32.95       26.35      3.09 o
  13  11   2      100.31      108.07      5.23 o
  14  11   2      148.90      147.04     11.53 o
  15  11   2       56.22       52.38      5.37 o
  -7  12   2        2.63        3.34      2.90 o
  -6  12   2        0.25       -0.13      2.32 o
  -5  12   2        7.36        5.09      2.39 o
  -4  12   2      133.12      136.04     17.38 o
  -3  12   2      192.55      190.92     10.07 o
  -2  12   2      358.23      382.49     10.32 o
  -1  12   2       29.70       36.66      3.63 o
   0  12   2        1.88        2.61      1.57 o
   1  12   2        0.43       -0.26      1.57 o
   2  12   2       39.33       35.46      3.49 o
   3  12   2       16.98       16.62      2.77 o
   4  12   2        0.02        0.41      1.90 o
   5  12   2       54.87       50.30      3.05 o
   6  12   2       11.30       11.16      1.94 o
   7  12   2       71.34       73.66      4.02 o
   8  12   2      150.81      151.25      5.11 o
   9  12   2      539.00      508.86     11.19 o
  10  12   2       65.38       70.75      4.94 o
  11  12   2       36.04       38.51      3.76 o
  12  12   2        9.53        7.06      2.20 o
  13  12   2        0.62        1.27      1.73 o
  14  12   2        9.51       17.82      3.85 o
  15  12   2       62.10       72.07      7.66 o
  -6  13   2        8.58        3.42      3.08 o
  -5  13   2      160.09      152.57     15.90 o
  -4  13   2       54.38       59.89     12.24 o
  -3  13   2      305.07      303.93      9.60 o
  -2  13   2       17.20        9.49      3.68 o
  -1  13   2      133.82      146.28      6.26 o
   0  13   2       75.12       76.69     10.59 o
   1  13   2      191.23      188.25      8.06 o
   2  13   2        1.57        2.71      2.43 o
   3  13   2        0.05        0.01      1.74 o
   4  13   2       16.19       14.00      3.27 o
   5  13   2       70.06       70.65      5.05 o
   6  13   2      160.26      159.18      5.23 o
   7  13   2      133.37      124.95      4.99 o
   8  13   2       15.71       13.18      2.60 o
   9  13   2       77.29       72.09      6.15 o
  10  13   2       38.55       39.31      4.03 o
  11  13   2        6.73        4.49      3.22 o
  12  13   2        2.66       -0.45      1.81 o
  13  13   2        5.42        3.37      2.24 o
  14  13   2       47.19       44.59      4.83 o
  15  13   2        4.90        4.77      2.81 o
  -5  14   2      106.22       74.36      7.95 o
  -4  14   2      109.12      113.49      9.63 o
  -3  14   2       31.81       30.79      4.00 o
  -2  14   2        3.09        5.09      2.91 o
  -1  14   2       55.88       79.35     11.09 o
   0  14   2       27.51       39.33      8.91 o
   1  14   2      179.82      186.31     14.13 o
   2  14   2      242.88      259.06     10.27 o
   3  14   2      201.79      203.52     10.84 o
   4  14   2       13.77       14.28      3.99 o
   5  14   2      116.24      115.82      6.19 o
   6  14   2      115.05      108.58      7.12 o
   7  14   2      127.03      131.39      5.11 o
   8  14   2       23.86       18.06      2.71 o
   9  14   2       77.33       73.34      4.46 o
  10  14   2       12.09       10.67      2.73 o
  11  14   2      191.71      215.09      8.25 o
  12  14   2       74.44       62.26      5.11 o
  13  14   2       12.66       12.85      3.20 o
  14  14   2        9.57        9.28      3.00 o
  -3  15   2       24.38       16.25      4.84 o
  -2  15   2      314.69      370.40     22.06 o
  -1  15   2       23.84       30.39      8.98 o
   0  15   2       12.47       22.63      7.94 o
   1  15   2      526.23      563.01     26.05 o
   2  15   2        0.12        4.04      2.49 o
   3  15   2       19.31       23.91      5.94 o
   4  15   2        1.94        3.01      2.94 o
   5  15   2      103.86      104.26      5.49 o
   6  15   2      171.86      174.70      8.55 o
   7  15   2       80.21       74.87      6.72 o
   8  15   2        0.26        2.07      1.89 o
   9  15   2       12.58       11.74      2.69 o
  10  15   2       27.52       28.36      3.91 o
  11  15   2       27.33       23.49      4.76 o
  12  15   2       52.00       52.99      5.41 o
  13  15   2      171.52      190.01      8.97 o
  -2  16   2        6.11        2.38      6.89 o
  -1  16   2        2.25       22.70      8.51 o
   0  16   2      341.30      318.86     19.89 o
   1  16   2       54.29       64.29     10.05 o
   2  16   2      113.37      112.20     13.27 o
   3  16   2      169.31      190.68      9.41 o
   4  16   2       80.58       82.81      7.25 o
   5  16   2       17.95       15.09      3.11 o
   6  16   2       64.57       56.13      5.75 o
   7  16   2       11.07       13.05      3.85 o
   8  16   2       83.55       78.47      7.18 o
   9  16   2        0.50        3.54      2.63 o
  10  16   2       35.48       35.43      4.55 o
  11  16   2        9.84        2.51      2.70 o
  12  16   2      160.95      158.15      9.94 o
  13  16   2        4.80        5.53      3.00 o
   0  17   2       43.90       57.99     10.09 o
   1  17   2       80.28       99.00     12.09 o
   2  17   2        8.35       13.49      5.62 o
   3  17   2       16.52       11.87      4.09 o
   4  17   2       21.69       20.19      3.92 o
   5  17   2        3.08        2.82      3.37 o
   6  17   2        2.96        4.04      2.64 o
   7  17   2       29.05       23.14      5.60 o
   8  17   2        0.56        0.38      4.93 o
   9  17   2        6.64        9.19      4.53 o
  10  17   2        7.52        3.86      3.11 o
  11  17   2       18.53       18.76      4.12 o
   2  18   2        0.27       -5.45      5.22 o
   3  18   2        0.19       -2.58      3.82 o
   4  18   2       19.31       17.56      3.22 o
   5  18   2        4.76        1.23      3.41 o
   6  18   2        2.63        4.20      3.64 o
   7  18   2       26.81       21.59      4.24 o
   8  18   2        0.33        8.34      5.18 o
   9  18   2        1.23        1.58      3.67 o
  -6 -18   3      175.34      201.17     12.39 o
  -5 -18   3       18.92       15.18      6.57 o
  -4 -18   3      322.02      354.82     13.28 o
  -9 -17   3        0.78        5.23      3.13 o
  -8 -17   3       51.05       50.80      9.37 o
  -7 -17   3        1.86       -0.86      3.37 o
  -6 -17   3       69.78       71.51      7.13 o
  -5 -17   3       16.16       17.11      3.84 o
  -4 -17   3       30.98       34.53      5.17 o
  -3 -17   3       49.07       41.16      4.67 o
  -2 -17   3       58.50       54.69      4.91 o
  -1 -17   3        5.94        3.23      3.74 o
   0 -17   3       27.61       26.21      6.06 o
 -11 -16   3        2.04        0.23      2.28 o
 -10 -16   3       90.60       87.07      6.51 o
  -9 -16   3       41.09       40.75      4.33 o
  -8 -16   3       57.72       56.50      5.74 o
  -7 -16   3       37.27       32.32      8.01 o
  -6 -16   3        2.24       -1.36      3.12 o
  -5 -16   3        3.61        7.02      5.89 o
  -4 -16   3       47.98       45.17      5.53 o
  -3 -16   3       18.28       18.16      3.42 o
  -2 -16   3       25.86       31.57      3.92 o
  -1 -16   3        4.77        5.88      3.75 o
   0 -16   3        6.11        7.21      3.55 o
   1 -16   3        0.73       -0.12      3.72 o
   2 -16   3        0.02        1.93      5.67 o
 -12 -15   3       71.14       77.99      6.69 o
 -11 -15   3        1.08       -0.50      2.24 o
 -10 -15   3      202.06      195.68      9.58 o
  -9 -15   3       78.39       76.19      6.18 o
  -8 -15   3      256.36      267.28      8.41 o
  -7 -15   3       37.62       35.76      3.83 o
  -6 -15   3       67.98       58.26      6.03 o
  -5 -15   3       79.06       71.32      8.59 o
  -4 -15   3        0.30        2.80      2.68 o
  -3 -15   3        9.32       11.17      3.07 o
  -2 -15   3       32.25       35.69      4.06 o
  -1 -15   3       14.82        6.90      3.44 o
   0 -15   3      120.59      135.95      8.18 o
   1 -15   3      115.54      108.10     10.02 o
   2 -15   3        1.90        0.97      4.80 o
   3 -15   3        0.24      -11.50      5.75 o
   4 -15   3       36.46       38.87      9.86 o
 -13 -14   3       29.19       30.85      4.42 o
 -12 -14   3        3.14        5.97      2.76 o
 -11 -14   3        5.73        5.28      2.45 o
 -10 -14   3        6.39        4.54      2.24 o
  -9 -14   3      259.11      276.52      9.97 o
  -8 -14   3       45.88       57.50      4.62 o
  -7 -14   3      164.04      168.13      7.88 o
  -6 -14   3        4.51        2.07      1.76 o
  -5 -14   3       13.17       12.43      3.33 o
  -4 -14   3       28.55       31.82      7.30 o
  -3 -14   3        4.33        3.66      2.20 o
  -2 -14   3      232.54      236.35      7.91 o
  -1 -14   3      108.18      134.01      7.51 o
   0 -14   3       25.82       20.81      3.00 o
   1 -14   3       19.34       26.01      4.64 o
   2 -14   3        0.05       10.39      5.31 o
   3 -14   3       47.85       55.91     12.75 o
   4 -14   3        0.57       17.86      8.29 o
   5 -14   3       19.27        4.33      3.92 o
 -13 -13   3       31.66       33.71      5.40 o
 -12 -13   3      102.18      110.36      6.89 o
 -11 -13   3       24.80       20.46      3.46 o
 -10 -13   3        7.54        5.99      2.20 o
  -9 -13   3      279.98      274.86     10.86 o
  -8 -13   3        2.39        1.87      1.87 o
  -7 -13   3      353.05      357.34      8.38 o
  -6 -13   3        3.36        4.96      1.96 o
  -5 -13   3      216.67      196.27      5.98 o
  -4 -13   3      119.80      123.77      6.53 o
  -3 -13   3        0.39        0.00      2.02 o
  -2 -13   3       12.02       19.20      3.00 o
  -1 -13   3       10.89       14.16      3.40 o
   0 -13   3       78.18       82.62      4.83 o
   1 -13   3        1.92        9.55      3.05 o
   2 -13   3       11.49        3.04      6.55 o
   3 -13   3       73.73       76.35      8.52 o
   4 -13   3      273.77      287.21      9.50 o
   5 -13   3      129.14      129.90      7.75 o
   6 -13   3        3.88       -1.14      2.89 o
 -14 -12   3        7.15        9.71      2.83 o
 -13 -12   3       82.26       89.65      6.32 o
 -12 -12   3       14.74       15.18      3.12 o
 -11 -12   3        0.40        1.34      1.58 o
 -10 -12   3      505.11      518.11     11.68 o
  -9 -12   3       26.41       17.77      2.71 o
  -8 -12   3      244.38      238.34      7.37 o
  -7 -12   3        6.83        5.12      2.11 o
  -6 -12   3        7.18       12.62      2.02 o
  -5 -12   3        2.34        1.00      1.34 o
  -4 -12   3      171.52      156.41      4.34 o
  -3 -12   3        4.94        4.64      2.27 o
  -2 -12   3        8.27        4.59      2.07 o
  -1 -12   3      434.52      424.77     10.31 o
   0 -12   3      333.43      300.28      8.38 o
   1 -12   3       10.39       14.68      2.79 o
   2 -12   3       48.09       47.31      6.68 o
   3 -12   3        3.10        3.86      3.69 o
   4 -12   3        5.21       -2.21      2.22 o
   5 -12   3      143.61      134.80      9.89 o
   6 -12   3       13.98        8.93      3.56 o
   7 -12   3       32.68       27.18      7.89 o
 -14 -11   3       76.04       84.81      5.89 o
 -13 -11   3        4.63        7.78      2.53 o
 -12 -11   3       84.61       98.52      9.43 o
 -11 -11   3      110.02      123.29      9.46 o
 -10 -11   3       78.49       73.73      7.52 o
  -9 -11   3      121.93      116.29      5.17 o
  -8 -11   3      249.16      239.58      9.77 o
  -7 -11   3       53.59       52.16      3.82 o
  -6 -11   3       24.49       29.34      2.53 o
  -5 -11   3      119.65      136.36      4.62 o
  -4 -11   3      360.35      337.58      6.32 o
  -3 -11   3        4.78        3.71      1.27 o
  -2 -11   3      191.84      193.58      6.35 o
  -1 -11   3     1233.73     1243.33     25.10 o
   0 -11   3      129.36      110.71      4.94 o
   1 -11   3      310.49      315.13     13.15 o
   2 -11   3      117.57      135.04      5.56 o
   3 -11   3        9.57       12.87      2.68 o
   4 -11   3       77.38       83.25      6.38 o
   5 -11   3        0.03        1.35      2.51 o
   6 -11   3        8.41       12.59      2.95 o
   7 -11   3        1.51        4.87      2.83 o
   8 -11   3       23.40       19.28      6.45 o
 -14 -10   3       38.92       45.47      4.78 o
 -13 -10   3        3.55        4.32      1.95 o
 -12 -10   3       46.64       42.99      4.52 o
 -11 -10   3       19.21       19.68      2.52 o
 -10 -10   3      132.45      130.97      7.43 o
  -9 -10   3        0.04       -0.29      1.65 o
  -8 -10   3        7.93        7.97      2.33 o
  -7 -10   3       10.07        5.72      1.61 o
  -6 -10   3      776.90      681.52     11.76 o
  -5 -10   3       28.27       19.67      1.93 o
  -4 -10   3        1.84        4.28      1.29 o
  -3 -10   3      645.25      588.79     12.74 o
  -2 -10   3       40.54       40.87      2.41 o
  -1 -10   3      193.53      184.09      5.61 o
   0 -10   3      179.58      190.85      6.76 o
   1 -10   3      288.55      267.72      5.74 o
   2 -10   3      140.60      133.45      4.98 o
   3 -10   3       14.57       11.61      2.30 o
   4 -10   3        1.04       -0.59      1.90 o
   5 -10   3      122.15      106.48      6.62 o
   6 -10   3        0.89       13.69     14.47 o
   7 -10   3       67.60       67.19      5.81 o
   8 -10   3       58.85       65.70      9.67 o
   9 -10   3       96.26       91.14     11.32 o
 -15  -9   3        2.00        1.77      1.75 o
 -14  -9   3       14.45       16.40      2.64 o
 -13  -9   3       25.52       25.35      3.06 o
 -12  -9   3      127.03      122.66      5.90 o
 -11  -9   3      164.94      178.75      6.61 o
 -10  -9   3      142.44      139.42      5.21 o
  -9  -9   3      122.16      117.99      4.44 o
  -8  -9   3       93.56       82.88      3.80 o
  -7  -9   3        8.34       11.21      1.75 o
  -6  -9   3       26.15       27.73      3.18 o
  -5  -9   3      586.96      575.13      9.10 o
  -4  -9   3        7.99        5.30      1.35 o
  -3  -9   3     2691.36     2547.62     26.77 o
  -2  -9   3      102.23       97.83      3.11 o
  -1  -9   3      418.47      396.49      7.35 o
   0  -9   3      857.83      839.09     12.81 o
   1  -9   3      103.11      106.34      3.47 o
   2  -9   3      167.38      162.41      4.07 o
   3  -9   3        8.72       10.12      3.10 o
   4  -9   3      135.27      125.74      5.13 o
   5  -9   3       72.57       64.10      5.90 o
   6  -9   3       37.13       40.16      5.20 o
   7  -9   3       61.96       60.87      7.02 o
   8  -9   3        8.36        5.72      3.95 o
   9  -9   3        3.82        5.80      2.84 o
  10  -9   3       17.05       20.00      4.16 o
 -15  -8   3       46.35       56.66      6.41 o
 -14  -8   3        2.63        2.02      1.53 o
 -13  -8   3        3.08        4.17      1.51 o
 -12  -8   3       13.66       15.97      2.14 o
 -11  -8   3      109.77      108.83      4.39 o
 -10  -8   3       56.18       48.08      3.66 o
  -9  -8   3       73.33       84.24      3.69 o
  -8  -8   3        5.23        5.34      1.22 o
  -7  -8   3       11.26       12.49      1.60 o
  -6  -8   3      519.33      453.70      8.30 o
  -5  -8   3     1947.52     1730.91     32.03 o
  -4  -8   3       25.60       26.63      1.94 o
  -3  -8   3        4.95        7.05      1.11 o
  -2  -8   3      994.88      969.98     11.77 o
  -1  -8   3      289.74      281.53      5.22 o
   0  -8   3      170.06      160.41      3.53 o
   1  -8   3      533.63      541.44      8.36 o
   2  -8   3        3.27        2.25      1.33 o
   3  -8   3      938.13      864.84     14.33 o
   4  -8   3      185.25      183.85      5.52 o
   5  -8   3        6.00        8.25      2.98 o
   6  -8   3        5.46        3.72      3.69 o
   7  -8   3       23.63       18.33      3.19 o
   8  -8   3      150.00      166.50     15.00 o
   9  -8   3       70.86       82.22      7.38 o
  10  -8   3       31.05       28.09      4.42 o
  11  -8   3       33.24       28.29      4.57 o
 -15  -7   3        0.45        0.68      2.41 o
 -14  -7   3        1.36        3.77      1.68 o
 -13  -7   3       32.28       31.06      2.44 o
 -12  -7   3       13.58       10.07      1.98 o
 -11  -7   3      286.94      272.76      6.70 o
 -10  -7   3       32.17       28.15      2.77 o
  -9  -7   3      161.45      153.57      6.86 o
  -8  -7   3      239.10      201.43      4.55 o
  -7  -7   3        6.95       11.42      1.30 o
  -6  -7   3      252.27      229.77      5.20 o
  -5  -7   3        8.73        5.91      1.19 o
  -4  -7   3     1222.33     1094.95     14.42 o
  -3  -7   3      328.24      286.77      5.54 o
  -2  -7   3      350.97      348.88      5.17 o
  -1  -7   3      308.53      266.11      5.02 o
   0  -7   3        0.52        0.93      0.90 o
   1  -7   3       20.08       19.31      1.58 o
   2  -7   3        0.53       -1.14      0.81 o
   3  -7   3       94.03       98.78      3.78 o
   4  -7   3      384.54      356.16      8.67 o
   5  -7   3       45.22       52.52      3.78 o
   6  -7   3       28.29       33.75      9.02 o
   7  -7   3      397.61      393.67     10.99 o
   8  -7   3      118.06      122.24      6.91 o
   9  -7   3        0.07       -1.34      1.86 o
  10  -7   3        6.05        7.26      2.75 o
  11  -7   3       39.89       37.64      4.93 o
  12  -7   3       14.55        9.70      3.21 o
 -15  -6   3       24.52       30.65      4.03 o
 -14  -6   3       13.94       13.94      6.36 o
 -13  -6   3       32.41       39.15      2.20 o
 -12  -6   3      215.16      241.41      5.74 o
 -11  -6   3       75.53       84.51      3.30 o
 -10  -6   3       36.41       38.30      2.54 o
  -9  -6   3        5.01        3.84      1.03 o
  -8  -6   3      692.54      617.87      9.00 o
  -7  -6   3        0.73        4.01      0.97 o
  -6  -6   3      383.34      331.58      5.69 o
  -5  -6   3      120.60      102.43      3.07 o
  -4  -6   3       57.97       48.72      2.11 o
  -3  -6   3      392.04      383.81      5.66 o
  -2  -6   3       38.92       50.07      1.79 o
  -1  -6   3       14.44        4.46      1.13 o
   0  -6   3      577.00      620.42      9.29 o
   1  -6   3       17.68       28.63      1.68 o
   2  -6   3      131.21      174.41      3.70 o
   3  -6   3       10.86       10.87      1.53 o
   4  -6   3       67.27       53.45      2.97 o
   5  -6   3      629.50      568.27     11.61 o
   6  -6   3      100.50       98.38      4.24 o
   7  -6   3      134.06      112.04      5.78 o
   8  -6   3        2.36        3.42      1.56 o
   9  -6   3       69.73       74.19      5.13 o
  10  -6   3       55.88       52.39      5.69 o
  11  -6   3        0.06        0.52      1.62 o
  12  -6   3        0.06       -0.26      2.07 o
 -14  -5   3       49.78       54.61      4.22 o
 -13  -5   3        2.49        1.81      1.70 o
 -12  -5   3      175.50      180.01      5.34 o
 -11  -5   3      622.28      655.03     11.01 o
 -10  -5   3       90.66       95.83      2.99 o
  -9  -5   3       95.33       84.40      2.84 o
  -8  -5   3      109.39      106.43      2.96 o
  -7  -5   3      426.84      363.98      5.90 o
  -6  -5   3        5.59        1.62      0.69 o
  -5  -5   3       28.83       23.09      1.48 o
  -4  -5   3       11.40       13.18      1.13 o
  -3  -5   3     1357.58     1429.23     17.34 o
  -2  -5   3      430.30      409.86      5.37 o
  -1  -5   3      418.16      499.84      7.36 o
   0  -5   3        1.34       12.04      1.27 o
   1  -5   3        5.49        3.98      1.28 o
   2  -5   3      443.26      514.88      7.19 o
   3  -5   3      892.98      928.44     12.81 o
   4  -5   3      999.39      920.51     15.74 o
   5  -5   3        6.39        6.63      1.33 o
   6  -5   3        2.31        3.84      1.06 o
   7  -5   3      927.04      899.24     16.13 o
   8  -5   3       91.75      103.57      4.73 o
   9  -5   3       46.36       49.27      3.90 o
  10  -5   3      111.73      119.46      5.53 o
  11  -5   3       52.08       49.13      5.81 o
  12  -5   3       16.58        9.06      2.91 o
  13  -5   3      100.77      112.95      6.69 o
 -13  -4   3        5.01        4.05      5.07 o
 -12  -4   3      282.83      296.85     18.37 o
 -11  -4   3       83.09       72.59     10.23 o
 -10  -4   3      128.74      118.77      3.66 o
  -9  -4   3       66.38       63.57      2.15 o
  -8  -4   3      742.68      750.08     10.18 o
  -7  -4   3        0.66        1.19      0.63 o
  -6  -4   3       79.79       91.29      2.25 o
  -5  -4   3      437.33      450.71      6.38 o
  -4  -4   3        4.36        2.83      0.87 o
  -3  -4   3      106.76      115.11      2.47 o
  -2  -4   3       17.73       22.30      1.29 o
  -1  -4   3      112.71      134.66      2.97 o
   0  -4   3     1411.80     1669.73     19.54 o
   1  -4   3      100.39      134.22      4.94 o
   2  -4   3     1485.76     1677.42     22.76 o
   3  -4   3       41.86       31.16      1.76 o
   4  -4   3      148.39      173.00      4.72 o
   5  -4   3       66.53       53.96      2.83 o
   6  -4   3      248.26      224.70      5.87 o
   7  -4   3       91.66       89.85      3.68 o
   8  -4   3        0.22        1.37      2.13 o
   9  -4   3       42.22       48.62      3.79 o
  10  -4   3      231.12      211.07      9.97 o
  11  -4   3      152.84      158.14      6.22 o
  12  -4   3       40.27       42.25      3.82 o
  13  -4   3        9.53       15.25      3.02 o
 -12  -3   3      288.76      298.50     18.56 o
 -11  -3   3      148.16      154.67     12.66 o
 -10  -3   3      337.92      366.68     13.70 o
  -9  -3   3       14.41        8.15      0.97 o
  -8  -3   3        0.09        0.29      0.55 o
  -7  -3   3      182.71      188.17      3.52 o
  -6  -3   3      215.53      201.68      3.32 o
  -5  -3   3      303.48      284.64      3.74 o
  -4  -3   3      269.58      360.17      4.85 o
  -3  -3   3     1323.87     1398.28     16.53 o
  -2  -3   3     4051.81     4215.57     63.44 o
  -1  -3   3      457.76      556.38      8.84 o
   0  -3   3     1878.48     2017.33     24.71 o
   1  -3   3      217.52      296.58      6.32 o
   2  -3   3        4.86        8.63      2.26 o
   3  -3   3       18.70       51.74      1.87 o
   4  -3   3        0.75        1.04      0.46 o
   5  -3   3      257.46      215.49      4.47 o
   6  -3   3      233.63      213.86      5.40 o
   7  -3   3     1879.87     1731.74     26.18 o
   8  -3   3      305.74      292.85      7.01 o
   9  -3   3      106.96      111.16      5.16 o
  10  -3   3       84.25       74.78      4.06 o
  11  -3   3       98.48      104.72      4.72 o
  12  -3   3       45.27       41.79      3.63 o
  13  -3   3        0.75        0.28      1.83 o
  14  -3   3        4.20        0.33      1.91 o
 -12  -2   3       53.97       49.86      8.80 o
 -11  -2   3      186.88      193.53     13.83 o
 -10  -2   3        0.63       -1.77      2.55 o
  -9  -2   3      107.57      126.52      7.09 o
  -8  -2   3     3346.84     3194.32     41.10 o
  -7  -2   3      117.98      123.66      2.42 o
  -6  -2   3      110.79      114.98      2.50 o
  -5  -2   3     1062.70     1096.50     13.07 o
  -4  -2   3      222.60      253.30      3.80 o
  -3  -2   3     1777.59     1920.34     25.04 o
  -2  -2   3     1324.12     1314.06     20.88 o
  -1  -2   3        5.82        5.74      1.12 o
   0  -2   3      384.21      417.68      6.33 o
   1  -2   3      342.60      380.13      7.07 o
   2  -2   3      538.48      577.86     10.04 o
   3  -2   3      353.92      374.81      6.45 o
   4  -2   3      324.53      330.15      5.14 o
   5  -2   3      277.50      288.69      5.12 o
   6  -2   3      330.16      274.28      5.46 o
   7  -2   3        9.20        5.22      1.09 o
   8  -2   3      938.13      908.57     16.98 o
   9  -2   3      124.67      105.04      3.80 o
  10  -2   3       14.63       17.67      2.17 o
  11  -2   3       22.85       20.27      2.42 o
  12  -2   3       58.10       59.62      3.71 o
  13  -2   3        0.18        1.02      1.53 o
  14  -2   3       39.57       37.53      6.85 o
 -11  -1   3      141.07      140.45     11.99 o
 -10  -1   3      534.72      543.41     23.88 o
  -9  -1   3      104.64      118.02      6.87 o
  -8  -1   3      262.02      225.27      9.16 o
  -7  -1   3      183.52      167.93      2.98 o
  -6  -1   3        0.02        1.03      0.41 o
  -5  -1   3      893.44      838.40      9.78 o
  -4  -1   3       24.41       39.33      1.33 o
  -3  -1   3      264.18      311.41      5.46 o
  -2  -1   3      187.47      162.85      3.38 o
  -1  -1   3      651.82      679.44     10.11 o
   0  -1   3     1136.43     1225.00     28.08 o
   1  -1   3     2422.46     2679.93     40.56 o
   2  -1   3     2380.74     2475.19     33.27 o
   3  -1   3     1045.48     1108.70     21.37 o
   4  -1   3       38.84       54.46      2.16 o
   5  -1   3        8.34        5.92      0.78 o
   6  -1   3        1.22       -0.64      0.56 o
   7  -1   3      269.68      254.31      5.59 o
   8  -1   3      281.60      234.60      6.98 o
   9  -1   3       47.35       42.70      3.37 o
  10  -1   3       96.93       84.16      3.59 o
  11  -1   3        0.26       -0.44      1.01 o
  12  -1   3       60.99       68.22      3.56 o
  13  -1   3        1.27        1.75      1.33 o
  14  -1   3       17.66       25.32      3.02 o
  15  -1   3        2.39        0.85      1.64 o
 -11   0   3       67.32       58.63      8.94 o
 -10   0   3      416.93      402.36     19.71 o
  -9   0   3       59.38       53.87      7.85 o
  -8   0   3       57.99       44.40      2.28 o
  -7   0   3      588.84      538.76      7.26 o
  -6   0   3       59.00       52.36      2.06 o
  -5   0   3       31.29       37.61      1.78 o
  -4   0   3      886.99      989.09     12.47 o
  -3   0   3      105.13       89.26      1.85 o
  -2   0   3       33.45       35.26      1.46 o
  -1   0   3      651.89      671.81      9.55 o
   0   0   3    15531.19    15571.09    456.76 o
   1   0   3        8.65        8.61      0.96 o
   2   0   3      756.85      789.24     20.62 o
   3   0   3      139.59      138.28      4.05 o
   4   0   3     1534.20     1642.06     24.66 o
   5   0   3      247.22      221.09      3.93 o
   6   0   3      278.00      302.33      5.87 o
   7   0   3      279.78      243.42      4.77 o
   8   0   3       24.34       18.61      1.61 o
   9   0   3       21.51        7.30      1.20 o
  10   0   3        0.55        0.93      0.94 o
  11   0   3        3.53        1.61      1.08 o
  12   0   3       98.52      112.50      4.23 o
  13   0   3       42.66       44.42      3.10 o
  14   0   3        0.99        0.92      1.84 o
  15   0   3       45.39       54.12      3.65 o
 -14   1   3        2.71        3.48      2.27 o
 -10   1   3       38.32       33.61      2.06 o
  -9   1   3       81.94       73.15      3.04 o
  -8   1   3       37.93       29.74      1.77 o
  -7   1   3      404.46      352.06      5.46 o
  -6   1   3      127.23      147.08      2.81 o
  -5   1   3       14.73       27.10      1.37 o
  -4   1   3     1652.27     1761.31     21.32 o
  -3   1   3        3.45        3.39      0.64 o
  -2   1   3      116.35       91.97      3.51 o
  -1   1   3      308.99      355.40      9.87 o
   0   1   3    13877.14    15160.65    267.92 o
   1   1   3     2267.03     2524.52     49.56 o
   2   1   3      160.05      184.56      3.72 o
   3   1   3        0.37       -0.10      1.38 o
   4   1   3       92.44       91.84      2.79 o
   5   1   3     3734.27     4021.30     45.14 o
   6   1   3      212.49      231.63      4.72 o
   7   1   3      881.63      815.38     11.82 o
   8   1   3      201.13      159.99      3.67 o
   9   1   3      854.01      743.95     12.33 o
  10   1   3      288.20      257.34      5.80 o
  11   1   3       26.88       22.53      2.07 o
  12   1   3        1.21        1.09      1.07 o
  13   1   3      176.40      189.84      5.67 o
  14   1   3      289.15      317.78      7.67 o
  15   1   3        0.02       -0.54      1.35 o
 -11   2   3        0.32        1.10      1.15 o
 -10   2   3       20.30       25.93      2.34 o
  -9   2   3      326.01      306.57      7.72 o
  -8   2   3       83.07       87.92      4.09 o
  -7   2   3      111.77      114.12      3.98 o
  -6   2   3       15.32       15.54      1.44 o
  -5   2   3        6.90       12.72      1.18 o
  -4   2   3      225.22      222.73      3.81 o
  -3   2   3     1456.20     1549.32     22.91 o
  -2   2   3       22.81       14.18      1.02 o
  -1   2   3     2230.30     2608.18     36.82 o
   0   2   3       12.80        7.05      0.92 o
   1   2   3    45169.48    45086.71   1063.55 o
   2   2   3      472.88      536.36      8.81 o
   3   2   3     1274.20     1287.08     20.88 o
   4   2   3      634.14      689.06     14.44 o
   5   2   3      617.65      664.49     11.42 o
   6   2   3     3087.46     3150.43     43.03 o
   7   2   3      836.02      824.82     11.85 o
   8   2   3     1507.73     1508.44     18.44 o
   9   2   3      757.64      715.68     11.93 o
  10   2   3      363.55      310.99      7.39 o
  11   2   3      370.64      345.35      7.65 o
  12   2   3       44.08       43.77      2.82 o
  13   2   3        7.30        5.05      1.38 o
  14   2   3       64.22       80.54      4.88 o
  15   2   3       67.01       75.05      3.80 o
  16   2   3       87.42      111.67      7.67 o
 -13   3   3      117.98      138.50      8.60 o
 -12   3   3       56.78       67.85      3.60 o
 -11   3   3       40.02       51.41      4.97 o
 -10   3   3        1.17        1.57      1.42 o
  -9   3   3       42.16       40.66      3.22 o
  -8   3   3      116.73      107.54      4.42 o
  -7   3   3      108.67      112.76      5.20 o
  -6   3   3     1136.90     1115.33     18.14 o
  -5   3   3     1932.03     2127.14     26.35 o
  -4   3   3      511.91      510.39      8.37 o
  -3   3   3      753.54      861.40     11.53 o
  -2   3   3       69.57       82.47      2.33 o
  -1   3   3       54.91       22.63      1.54 o
   0   3   3     5587.59     6375.08     95.66 o
   1   3   3      489.57      613.96     12.43 o
   2   3   3       54.58       73.84      2.13 o
   3   3   3       11.99       13.21      1.23 o
   4   3   3      220.94      243.59      5.94 o
   5   3   3     1132.52     1227.54     14.49 o
   6   3   3      583.33      543.92      7.46 o
   7   3   3      257.60      273.17      4.83 o
   8   3   3       61.74       62.80      2.23 o
   9   3   3       68.18       54.91      2.42 o
  10   3   3       95.85      111.65      3.49 o
  11   3   3       17.94       15.88      1.72 o
  12   3   3      356.35      398.36      8.68 o
  13   3   3        0.99        0.91      1.16 o
  14   3   3      144.89      156.98      4.88 o
  15   3   3       55.20       60.39      3.51 o
  16   3   3       16.45       17.65      3.91 o
 -12   4   3       24.32       26.64      4.11 o
 -11   4   3        0.15        0.79      1.62 o
 -10   4   3       17.24       17.66      2.83 o
  -9   4   3        7.03        4.23      1.67 o
  -8   4   3       75.90       77.16      4.19 o
  -7   4   3        4.00        1.66      1.25 o
  -6   4   3       12.42       16.20      1.86 o
  -5   4   3        2.00        4.25      1.16 o
  -4   4   3        6.27        8.81      1.29 o
  -3   4   3      663.29      681.50     13.55 o
  -2   4   3        4.23        6.90      0.92 o
  -1   4   3      119.57      207.60      5.01 o
   0   4   3    14598.04    16901.99    196.43 o
   1   4   3      929.32     1124.97     24.10 o
   2   4   3      562.63      645.11      9.09 o
   3   4   3      261.68      267.26      4.69 o
   4   4   3      578.20      640.06     10.32 o
   5   4   3      651.68      752.34     10.41 o
   6   4   3      898.75      897.01     13.04 o
   7   4   3       27.35       34.38      1.76 o
   8   4   3      221.50      197.52      4.27 o
   9   4   3        1.08        3.24      1.73 o
  10   4   3      551.62      497.43      9.38 o
  11   4   3      447.86      424.36      9.12 o
  12   4   3       61.82       56.33      2.97 o
  13   4   3        1.54        3.70      1.38 o
  14   4   3       71.65       75.91      3.61 o
  15   4   3      116.91      140.53      4.55 o
  16   4   3       79.62       86.22      6.65 o
 -12   5   3       17.98       17.02      6.80 o
 -11   5   3       75.72       85.75      7.08 o
 -10   5   3        0.08        0.33      1.70 o
  -9   5   3       78.98       81.44      5.27 o
  -8   5   3       11.09        7.39      2.14 o
  -7   5   3      240.25      223.60     11.05 o
  -6   5   3      237.91      219.40      8.40 o
  -5   5   3      936.19      941.96     18.94 o
  -4   5   3      718.32      768.02     17.14 o
  -3   5   3      728.22      806.47     14.12 o
  -2   5   3      434.66      484.17      8.62 o
  -1   5   3      835.02     1046.89     13.90 o
   0   5   3     1766.22     2116.77     26.14 o
   1   5   3       43.22       41.36      2.34 o
   2   5   3      264.65      325.13      5.65 o
   3   5   3      642.99      694.79     10.00 o
   4   5   3      296.83      332.24      5.11 o
   5   5   3      154.56      144.00      3.67 o
   6   5   3       24.23       24.22      1.72 o
   7   5   3      663.94      702.49     10.07 o
   8   5   3      309.30      292.68      5.46 o
   9   5   3      133.69      160.20      4.42 o
  10   5   3        0.24        0.75      0.82 o
  11   5   3       56.65       61.52      3.15 o
  12   5   3       35.12       37.86      2.80 o
  13   5   3       49.85       58.46      3.44 o
  14   5   3       11.14        9.36      1.77 o
  15   5   3      120.01      138.67      4.75 o
  16   5   3        2.95        3.48      2.76 o
 -11   6   3        9.41        8.58      2.55 o
 -10   6   3      132.58      133.98      9.57 o
  -9   6   3      128.65      131.53      7.18 o
  -8   6   3        7.55        0.36      1.39 o
  -7   6   3      369.62      338.77     11.87 o
  -6   6   3       27.48       24.69      3.27 o
  -5   6   3       60.69       57.45      4.92 o
  -4   6   3       30.89       27.25      3.29 o
  -3   6   3       44.19       58.22      4.04 o
  -2   6   3        7.94        8.19      3.63 o
  -1   6   3      341.98      425.86      7.23 o
   0   6   3      177.85      285.33      4.84 o
   1   6   3      374.35      442.66      7.30 o
   2   6   3      285.98      367.14      6.46 o
   3   6   3      573.75      585.29      9.24 o
   4   6   3      248.08      284.10      4.24 o
   5   6   3     1305.53     1262.07     16.21 o
   6   6   3       30.28       37.83      2.25 o
   7   6   3      619.83      566.58      9.44 o
   8   6   3        4.57        1.98      1.03 o
   9   6   3      181.34      158.56      6.38 o
  10   6   3       76.71       57.69      2.96 o
  11   6   3       87.80       91.96      4.28 o
  12   6   3       18.57       18.97      2.32 o
  13   6   3      307.75      308.37     11.57 o
  14   6   3      251.64      273.69      7.52 o
  15   6   3       34.96       37.83      3.06 o
  16   6   3        0.73       -0.66      1.61 o
 -11   7   3       20.38       16.57      3.40 o
 -10   7   3        2.43        2.56      2.18 o
  -8   7   3      285.85      277.62     11.31 o
  -7   7   3       83.68       87.94      9.21 o
  -6   7   3      155.13      143.36      7.39 o
  -5   7   3        1.63        0.55      1.58 o
  -4   7   3      143.45      135.29      5.82 o
  -3   7   3       17.46       16.71      2.63 o
  -2   7   3      354.56      397.66      8.80 o
  -1   7   3        4.48        5.25      2.38 o
   0   7   3      224.96      273.96      4.98 o
   1   7   3       86.16       83.96      2.56 o
   2   7   3      599.13      686.36      9.69 o
   3   7   3      215.63      211.78      4.32 o
   4   7   3      228.94      222.45      4.04 o
   5   7   3      152.13      139.53      2.89 o
   6   7   3      450.29      442.29      7.29 o
   7   7   3       68.09       64.47      2.98 o
   8   7   3      112.85      116.01      3.72 o
   9   7   3      490.34      456.74      8.64 o
  10   7   3        8.84        8.15      2.42 o
  11   7   3        0.32        0.60      1.22 o
  12   7   3       22.65       21.33      3.14 o
  13   7   3       43.36       42.34      3.40 o
  14   7   3       96.43      104.96      4.66 o
  15   7   3      379.78      419.07     10.22 o
  16   7   3       24.08       30.82      3.31 o
 -10   8   3       12.95       16.54      3.52 o
  -9   8   3        1.93        4.57      2.29 o
  -8   8   3       35.65       29.86      4.48 o
  -7   8   3       24.38       21.27      3.60 o
  -6   8   3       37.96       46.40      5.20 o
  -5   8   3      246.21      227.63     10.11 o
  -4   8   3      266.09      272.35     10.95 o
  -3   8   3      162.89      161.15      6.67 o
  -2   8   3        0.04        0.54      1.50 o
  -1   8   3      100.14      101.71      4.45 o
   0   8   3        2.53        4.27      1.19 o
   1   8   3       89.84       99.38      3.18 o
   2   8   3      155.05      167.39      4.07 o
   3   8   3       60.17       57.20      2.68 o
   4   8   3      575.87      591.67      8.07 o
   5   8   3        0.83        3.81      1.05 o
   6   8   3      171.57      160.08      4.28 o
   7   8   3       83.38       66.08      3.44 o
   8   8   3      283.13      251.58      6.13 o
   9   8   3      719.83      717.36     12.26 o
  10   8   3       20.85       14.57      2.13 o
  11   8   3       96.27       97.86      4.31 o
  12   8   3       42.46       42.09      3.59 o
  13   8   3      156.31      161.49      6.11 o
  14   8   3        0.02        1.03      1.53 o
  15   8   3       13.18       15.31      2.74 o
  16   8   3       25.70       27.43      3.44 o
  -9   9   3       24.00       24.22      4.07 o
  -8   9   3      224.72      206.69     16.94 o
  -7   9   3       38.15       40.95      5.50 o
  -6   9   3       59.97       66.64     11.42 o
  -5   9   3       13.26       13.58      3.42 o
  -4   9   3       17.35       11.03      3.25 o
  -3   9   3       25.83       24.20      4.27 o
  -2   9   3      646.01      645.90     15.05 o
  -1   9   3       14.30       29.41      2.98 o
   0   9   3        5.46        9.23      1.58 o
   1   9   3      141.96      162.17      4.43 o
   2   9   3      140.50      150.94      4.61 o
   3   9   3       77.01       62.41      2.65 o
   4   9   3      142.25      142.73      3.64 o
   5   9   3        6.85       13.59      1.57 o
   6   9   3      141.86      149.58      4.33 o
   7   9   3       45.48       50.83      2.75 o
   8   9   3       36.32       23.65      3.22 o
   9   9   3      490.43      458.60     10.04 o
  10   9   3       22.64       24.37      2.79 o
  11   9   3       56.85       60.77      3.85 o
  12   9   3        6.31        3.69      2.02 o
  13   9   3       38.17       41.16      6.29 o
  14   9   3       37.75       45.53      3.95 o
  15   9   3      112.49      116.07      6.28 o
  16   9   3       50.34       51.93      4.78 o
  -9  10   3        0.03       -0.76      2.20 o
  -8  10   3      149.75      139.62      8.18 o
  -7  10   3       59.50       48.44      5.43 o
  -6  10   3        7.99        6.90      9.57 o
  -5  10   3       13.17       13.98      3.88 o
  -4  10   3      101.53       87.26      7.85 o
  -3  10   3      166.94      181.81      9.69 o
  -2  10   3       88.49       90.94      6.09 o
  -1  10   3      119.15      120.03      5.35 o
   0  10   3      345.53      374.46      8.90 o
   1  10   3       23.00       37.66      2.34 o
   2  10   3      930.21     1007.35     14.72 o
   3  10   3      301.42      276.69      6.47 o
   4  10   3      585.93      554.96      8.73 o
   5  10   3        2.27        3.58      1.31 o
   6  10   3      529.18      497.71      9.11 o
   7  10   3       58.41       46.27      2.97 o
   8  10   3       60.87       59.01      3.77 o
   9  10   3      316.48      295.50      8.05 o
  10  10   3      205.89      209.29      6.67 o
  11  10   3        6.94        6.83      1.72 o
  12  10   3        0.09        3.34      1.45 o
  13  10   3      304.52      341.96     10.17 o
  14  10   3       10.79        9.36      2.34 o
  15  10   3      179.60      195.35      8.45 o
  16  10   3        7.01        4.06      2.39 o
  -8  11   3        0.08       -0.06      2.37 o
  -7  11   3       54.77       51.96     12.37 o
  -6  11   3       59.09       54.27      5.21 o
  -5  11   3       32.53       32.65      4.19 o
  -4  11   3       11.91        6.32      2.49 o
  -3  11   3      185.59      199.69     10.80 o
  -2  11   3       59.64       64.89      5.54 o
  -1  11   3        1.38        2.56      1.91 o
   0  11   3       10.32       20.13      2.81 o
   1  11   3      230.89      218.61      4.82 o
   2  11   3       20.53       11.46      2.25 o
   3  11   3      139.74      124.85      5.22 o
   4  11   3       80.12       85.30      4.30 o
   5  11   3       40.00       41.93      2.58 o
   6  11   3        0.26        0.37      1.41 o
   7  11   3      102.07      111.45      4.45 o
   8  11   3       41.44       57.62      3.47 o
   9  11   3      224.19      206.31      7.01 o
  10  11   3      102.63      103.71      5.35 o
  11  11   3       11.36       10.36      3.03 o
  12  11   3       58.91       66.61      5.80 o
  13  11   3      132.36      129.01      5.73 o
  14  11   3      116.91      118.99     15.06 o
  15  11   3       15.46       19.70      3.62 o
  16  11   3       12.47       13.64      3.34 o
  -7  12   3       18.47       10.99      8.08 o
  -6  12   3       32.67       33.04      5.29 o
  -5  12   3      112.44      110.12      7.64 o
  -4  12   3        2.12       -2.77      4.58 o
  -3  12   3       99.47       95.81      6.90 o
  -2  12   3        5.56        3.38      2.17 o
  -1  12   3      434.09      456.86     11.26 o
   0  12   3       10.77        5.79      3.58 o
   1  12   3      240.98      255.43      8.21 o
   2  12   3        8.20       10.42      2.49 o
   3  12   3      122.51      136.72      7.03 o
   4  12   3      136.19      124.24      5.38 o
   5  12   3      328.80      317.35      7.98 o
   6  12   3      111.22       98.20      4.11 o
   7  12   3      178.56      166.50      5.19 o
   8  12   3        4.53        3.40      1.60 o
   9  12   3        3.33        1.72      1.68 o
  10  12   3      100.31      102.69      5.91 o
  11  12   3      252.34      241.32     10.25 o
  12  12   3        7.34        8.53      2.26 o
  13  12   3       31.49       27.11      3.30 o
  14  12   3        0.95        1.54      2.22 o
  15  12   3        1.10        0.43      2.32 o
  -6  13   3       11.06       13.82      4.05 o
  -5  13   3        2.37        2.18      2.86 o
  -4  13   3        8.72        5.68      2.71 o
  -3  13   3       99.44       90.68      6.97 o
  -2  13   3        0.30       -0.64      1.73 o
  -1  13   3       22.37       18.07      4.83 o
   0  13   3       28.16       25.44      7.48 o
   1  13   3      100.18      122.34      6.36 o
   2  13   3        6.47        9.37      3.62 o
   3  13   3        8.55        6.19      2.84 o
   4  13   3       44.23       44.69      4.36 o
   5  13   3       10.17       18.69      5.67 o
   6  13   3       84.58       83.45      4.88 o
   7  13   3        0.20       -1.96      1.10 o
   8  13   3        2.62        4.19      1.79 o
   9  13   3       49.41       57.51      5.36 o
  10  13   3       31.34       37.65      3.96 o
  11  13   3      341.37      372.58     10.57 o
  12  13   3      119.43      114.76      6.34 o
  13  13   3      117.80      125.37      6.46 o
  14  13   3        7.50        6.83      2.90 o
  15  13   3        0.69        2.96      3.78 o
  -5  14   3       20.64       14.76      4.37 o
  -4  14   3        1.26        1.42      2.96 o
  -3  14   3      255.77      275.01     13.23 o
  -2  14   3      480.97      488.00     14.18 o
  -1  14   3        0.19        8.04      6.87 o
   0  14   3        0.06       -1.51      5.74 o
   1  14   3       35.35       50.55      9.40 o
   2  14   3       81.42       84.60      6.14 o
   3  14   3        0.26        0.61      2.71 o
   4  14   3        1.68       -1.07      1.90 o
   5  14   3       97.66       88.78      5.62 o
   6  14   3      323.13      296.70     12.76 o
   7  14   3       55.59       59.10      5.80 o
   8  14   3       40.23       33.51      4.70 o
   9  14   3       22.58       21.12      2.84 o
  10  14   3       95.40      107.15      6.63 o
  11  14   3      321.29      308.44      9.91 o
  12  14   3       40.31       31.75      3.97 o
  13  14   3        1.47        4.87      2.49 o
  14  14   3      163.69      174.87      8.21 o
  -3  15   3       10.95       15.60      4.78 o
  -2  15   3       72.28       67.29     11.78 o
  -1  15   3        2.00       -4.51      6.29 o
   0  15   3      227.84      255.96     17.86 o
   1  15   3       99.25      107.15     12.76 o
   2  15   3      132.58      156.15      8.21 o
   3  15   3       55.23       55.48      6.99 o
   4  15   3       60.21       61.01      6.31 o
   5  15   3      181.52      177.61      9.63 o
   6  15   3        3.01        4.77      2.90 o
   7  15   3      100.41       85.81      7.15 o
   8  15   3       49.48       55.36      5.86 o
   9  15   3        3.79        3.80      1.91 o
  10  15   3      259.17      268.21     10.08 o
  11  15   3      321.22      302.82     10.19 o
  12  15   3      101.00       99.18      7.27 o
  13  15   3      201.46      198.70     29.69 o
  14  15   3        1.43        3.29      2.68 o
  -2  16   3        1.63        6.35      7.18 o
  -1  16   3        8.53        9.94      7.72 o
   0  16   3      468.32      452.60     24.25 o
   1  16   3       23.39       30.03      8.16 o
   2  16   3        3.59       -3.69      5.47 o
   3  16   3       23.13       23.45      4.67 o
   4  16   3        2.00        2.19      3.93 o
   5  16   3       27.83       36.96      5.18 o
   6  16   3      122.08      118.68      7.57 o
   7  16   3        0.46        0.10      2.69 o
   8  16   3       58.85       46.29      6.53 o
   9  16   3        3.66        8.78      3.60 o
  10  16   3      167.66      178.97      7.68 o
  11  16   3        0.17        2.98      2.43 o
  12  16   3        7.21        5.96      3.12 o
  13  16   3        8.36        4.66      2.93 o
   0  17   3       83.53       79.12     11.55 o
   1  17   3       15.12       20.05      6.09 o
   2  17   3       49.83       35.03      8.48 o
   3  17   3      100.21       97.56     12.25 o
   4  17   3        6.60        7.95      2.98 o
   5  17   3       24.38       10.85      3.48 o
   6  17   3        1.99       -0.45      3.01 o
   7  17   3       36.25       34.53      5.02 o
   8  17   3       10.84       13.89      3.83 o
   9  17   3        1.88        1.56      4.41 o
  10  17   3       54.78       60.77      7.94 o
  11  17   3        9.55        7.88      2.96 o
   3  18   3       19.58       16.91      7.41 o
   4  18   3        3.23        8.73      3.79 o
   5  18   3        4.12        3.49      2.82 o
   6  18   3       28.92       24.75      5.18 o
   7  18   3       18.05        9.93      4.04 o
   8  18   3        1.22        4.08      4.44 o
   9  18   3      137.25      130.13     11.24 o
  10  18   3       19.34       22.52      5.58 o
  -8 -17   4       45.54       42.36      6.20 o
  -7 -17   4       13.34       -0.84      3.97 o
  -6 -17   4        0.47        0.44      3.07 o
  -5 -17   4       48.82       59.68      6.27 o
  -4 -17   4       24.13       31.94      7.25 o
  -3 -17   4        0.79        3.63      3.23 o
  -2 -17   4       58.11       54.45      4.89 o
  -1 -17   4      134.00      130.95     10.50 o
 -10 -16   4        1.00       -0.07      2.47 o
  -9 -16   4       63.95       60.91      6.29 o
  -8 -16   4      106.19      107.39      7.16 o
  -7 -16   4       15.09       16.31      4.47 o
  -6 -16   4        9.29       10.93      3.91 o
  -5 -16   4       28.96       33.09      5.64 o
  -4 -16   4        0.98        2.09      3.60 o
  -3 -16   4       86.37       93.28      7.49 o
  -2 -16   4        1.40       -4.02      3.10 o
  -1 -16   4      151.96      154.32      7.00 o
   0 -16   4        1.63       -1.43      9.61 o
   1 -16   4       27.30       35.10      6.26 o
   2 -16   4        2.47       14.87      4.94 o
 -11 -15   4        0.22        2.87      2.47 o
 -10 -15   4        5.95        7.48      2.67 o
  -9 -15   4       66.56       66.86      5.31 o
  -8 -15   4       80.52       78.36      4.90 o
  -7 -15   4        0.82        1.13      2.05 o
  -6 -15   4       41.29       34.95      5.16 o
  -5 -15   4        7.42       11.01      3.64 o
  -4 -15   4        0.29        2.41      2.53 o
  -3 -15   4        7.97        6.20      2.78 o
  -2 -15   4       53.24       66.03      5.22 o
  -1 -15   4       30.09       26.14      3.74 o
   0 -15   4        2.43        7.03      3.50 o
   1 -15   4        5.61       -2.67     10.33 o
   2 -15   4       32.30       25.43     12.68 o
   3 -15   4        4.09       16.06      5.74 o
   4 -15   4        1.60        3.95      7.67 o
 -12 -14   4        6.33        8.78      2.88 o
 -11 -14   4        4.89        5.91      2.58 o
 -10 -14   4        4.85        6.40      2.29 o
  -9 -14   4        5.49        3.69      2.22 o
  -8 -14   4        0.88        1.48      2.39 o
  -7 -14   4      100.33      105.42      5.25 o
  -6 -14   4       23.84       22.94      2.91 o
  -5 -14   4       60.51       63.23      6.29 o
  -4 -14   4      134.65      136.35      7.75 o
  -3 -14   4        6.02        2.63      2.28 o
  -2 -14   4       22.51       19.31      3.33 o
  -1 -14   4      146.95      152.94      6.61 o
   0 -14   4        3.81        7.78      3.02 o
   1 -14   4       72.32       61.31      7.72 o
   2 -14   4       47.96       64.22      8.54 o
   3 -14   4       43.04       59.74      8.33 o
   4 -14   4       15.75       15.53      6.13 o
   5 -14   4      120.86      114.37     14.44 o
 -13 -13   4        0.00        0.11      2.64 o
 -12 -13   4        3.71        2.37      2.47 o
 -11 -13   4      133.94      143.50      6.97 o
 -10 -13   4        0.72       -1.78      1.69 o
  -9 -13   4        0.50        2.51      1.91 o
  -8 -13   4        6.47       10.61      2.42 o
  -7 -13   4        6.23        5.30      2.13 o
  -6 -13   4        0.06        1.33      1.45 o
  -5 -13   4       22.87       22.24      2.50 o
  -4 -13   4       58.94       54.27     10.99 o
  -3 -13   4        0.10        1.67      2.06 o
  -2 -13   4       41.24       48.56      4.16 o
  -1 -13   4      209.06      221.35      7.50 o
   0 -13   4       63.84       60.13      4.48 o
   1 -13   4        4.61       -0.15      4.46 o
   2 -13   4       55.63       58.35      7.78 o
   3 -13   4      124.50      135.77     11.05 o
   4 -13   4        0.00        0.68      3.07 o
   5 -13   4       15.34       16.70      3.34 o
   6 -13   4        7.70        7.28      3.80 o
 -13 -12   4       42.25       38.35      4.37 o
 -12 -12   4      151.29      154.52      7.49 o
 -11 -12   4       81.93       84.81      5.17 o
 -10 -12   4       44.15       47.41      3.97 o
  -9 -12   4      221.35      221.96      8.07 o
  -8 -12   4       56.97       53.47      4.21 o
  -7 -12   4      150.94      150.77      5.88 o
  -6 -12   4       83.28       81.45      4.37 o
  -5 -12   4       79.27       62.99      3.89 o
  -4 -12   4       26.10       22.02      2.46 o
  -3 -12   4       60.29       61.71      4.24 o
  -2 -12   4       34.63       28.87      4.49 o
  -1 -12   4        2.09        3.56      1.91 o
   0 -12   4      237.67      248.63      7.56 o
   1 -12   4        0.17        1.08      1.71 o
   2 -12   4        1.65        0.80      5.43 o
   3 -12   4        2.11       -2.99      4.96 o
   4 -12   4        0.22        7.18      5.76 o
   5 -12   4       35.08       39.94      3.86 o
   6 -12   4        5.20       10.65      3.55 o
   7 -12   4       18.78       12.04      4.05 o
 -14 -11   4       58.99       75.35      5.53 o
 -13 -11   4        0.05       -1.41      1.78 o
 -12 -11   4        2.57        4.36      1.83 o
 -11 -11   4        8.44        5.64      2.45 o
 -10 -11   4        7.47       14.39      2.37 o
  -9 -11   4      269.86      287.83      7.98 o
  -8 -11   4        0.82        1.18      1.54 o
  -7 -11   4      150.17      144.95      5.54 o
  -6 -11   4      240.09      208.50      5.68 o
  -5 -11   4     1233.66     1145.55     16.95 o
  -4 -11   4       68.99       70.29      3.80 o
  -3 -11   4       53.91       51.97      2.91 o
  -2 -11   4       16.92       14.33      2.59 o
  -1 -11   4      232.89      222.16     13.30 o
   0 -11   4        5.47        6.74      2.15 o
   1 -11   4      128.28      135.79      5.37 o
   2 -11   4      114.86      111.22      6.23 o
   3 -11   4       13.94        8.64      2.56 o
   4 -11   4       51.86       48.69      3.99 o
   5 -11   4        0.73        2.89      2.18 o
   6 -11   4       13.76       16.62      3.53 o
   7 -11   4        3.73       11.62      6.60 o
   8 -11   4        1.86        6.17      3.14 o
 -14 -10   4        0.50        0.68      1.87 o
 -13 -10   4       13.87       14.99      2.76 o
 -12 -10   4        7.75        3.36      1.57 o
 -11 -10   4        3.12        2.67      1.64 o
 -10 -10   4       78.59       81.23      4.62 o
  -9 -10   4        1.09        6.71      1.58 o
  -8 -10   4       81.10       73.54      5.10 o
  -7 -10   4      249.94      252.01      6.93 o
  -6 -10   4        0.69        1.55      1.62 o
  -5 -10   4       10.15        7.77      3.27 o
  -4 -10   4       26.16       18.51      1.97 o
  -3 -10   4      629.12      599.94      9.51 o
  -2 -10   4      290.75      269.03      6.17 o
  -1 -10   4      672.81      623.90     13.25 o
   0 -10   4       13.07        9.17      1.95 o
   1 -10   4        6.54        6.50      2.23 o
   2 -10   4        1.66        3.17      1.11 o
   3 -10   4       27.93       35.04      4.10 o
   4 -10   4        0.07       -3.32      1.66 o
   5 -10   4      101.86      112.77      5.75 o
   6 -10   4       15.63       12.08      3.85 o
   7 -10   4       12.19        5.06      3.19 o
   8 -10   4       21.65       31.03     11.99 o
   9 -10   4        0.42       -0.48      2.42 o
 -14  -9   4        1.88        1.31      1.69 o
 -13  -9   4        2.02        0.26      1.73 o
 -12  -9   4       12.15       15.48      2.28 o
 -11  -9   4        0.04       -0.26      1.10 o
 -10  -9   4      409.97      422.12      9.27 o
  -9  -9   4       28.20       25.94      2.50 o
  -8  -9   4       13.22        7.75      2.03 o
  -7  -9   4        6.49        3.50      1.26 o
  -6  -9   4     1985.46     1729.87     25.43 o
  -5  -9   4      265.49      263.17      5.72 o
  -4  -9   4      830.59      730.29     10.81 o
  -3  -9   4      867.73      832.82     10.79 o
  -2  -9   4      102.54      106.40      3.27 o
  -1  -9   4      645.36      637.13     13.23 o
   0  -9   4     2913.13     2751.52     38.53 o
   1  -9   4      533.51      503.62      7.70 o
   2  -9   4        0.70       -0.29      1.34 o
   3  -9   4      550.69      515.97     11.38 o
   4  -9   4      217.97      205.61      6.74 o
   5  -9   4       12.29       17.28      5.73 o
   6  -9   4       48.70       42.13      5.15 o
   7  -9   4        5.26        0.71      2.09 o
   8  -9   4        0.34        6.46      7.52 o
   9  -9   4       16.11       12.48      6.24 o
  10  -9   4      146.64      151.70      8.99 o
 -14  -8   4       23.32       33.45      3.10 o
 -13  -8   4       52.79       65.01      3.67 o
 -12  -8   4        1.14        2.95      1.51 o
 -11  -8   4        5.97        1.95      1.43 o
 -10  -8   4       29.50       22.33      2.72 o
  -9  -8   4        2.86        3.07      1.34 o
  -8  -8   4        2.47        4.69      1.14 o
  -7  -8   4        5.11        2.45      0.99 o
  -6  -8   4       80.11       60.29      3.24 o
  -5  -8   4        9.77        1.85      1.16 o
  -4  -8   4      278.52      244.24      5.14 o
  -3  -8   4       18.67       18.74      1.52 o
  -2  -8   4      475.02      444.55      8.82 o
  -1  -8   4      402.14      380.96      6.93 o
   0  -8   4      389.94      380.70      6.33 o
   1  -8   4       20.88       27.17      1.88 o
   2  -8   4      296.52      249.92      5.46 o
   3  -8   4        0.33        4.04      1.43 o
   4  -8   4       13.73        9.02      1.69 o
   5  -8   4      179.28      144.33      6.48 o
   6  -8   4        4.75       -2.10      2.61 o
   7  -8   4        4.60        4.42      4.19 o
   8  -8   4       14.98        5.94      4.98 o
   9  -8   4        4.01        5.94      2.70 o
  10  -8   4       47.12       46.69      5.70 o
  11  -8   4       20.43       17.54      3.94 o
 -14  -7   4       42.87       53.00      5.01 o
 -13  -7   4        3.58        4.92      1.42 o
 -12  -7   4        5.78        6.46      1.56 o
 -11  -7   4       65.10       69.57      3.43 o
 -10  -7   4        5.32        7.06      1.60 o
  -9  -7   4      112.62      123.09      3.97 o
  -8  -7   4        5.54       10.29      1.42 o
  -7  -7   4       25.79       23.48      2.13 o
  -6  -7   4        0.15        0.69      1.22 o
  -5  -7   4      119.44      100.14      3.50 o
  -4  -7   4      490.18      464.02      7.32 o
  -3  -7   4      269.79      280.14      5.30 o
  -2  -7   4       19.52       26.99      1.76 o
  -1  -7   4      704.09      690.35      9.21 o
   0  -7   4      112.70       94.96      5.50 o
   1  -7   4      328.22      310.33      5.02 o
   2  -7   4       30.38       29.72      2.08 o
   3  -7   4       11.08       13.58      1.81 o
   4  -7   4     1880.53     1738.05     26.24 o
   5  -7   4        1.72        5.64      1.77 o
   6  -7   4       74.03       66.01      7.07 o
   7  -7   4        3.04        2.56      3.02 o
   8  -7   4        3.08        5.39      2.24 o
   9  -7   4      306.18      312.24     10.23 o
  10  -7   4       24.60       22.97      6.34 o
  11  -7   4      120.85      113.43      7.73 o
  12  -7   4        9.89        8.90      5.59 o
 -14  -6   4        3.23        3.64      2.17 o
 -13  -6   4       38.36       41.92      3.13 o
 -12  -6   4       84.72       87.40      3.43 o
 -11  -6   4      171.68      184.39      6.92 o
 -10  -6   4       69.10       63.98      3.04 o
  -9  -6   4       36.01       31.86      2.13 o
  -8  -6   4      235.74      198.83      4.40 o
  -7  -6   4      419.88      393.12      6.63 o
  -6  -6   4       92.01       88.83      2.84 o
  -5  -6   4       28.05       28.27      1.93 o
  -4  -6   4      324.51      309.72      5.93 o
  -3  -6   4        0.70        1.72      1.01 o
  -2  -6   4      113.91      110.50      2.56 o
  -1  -6   4     1198.87     1257.81     14.44 o
   0  -6   4       41.54       50.07      2.28 o
   1  -6   4      581.80      571.98      9.77 o
   2  -6   4      556.45      557.00      8.11 o
   3  -6   4      287.85      269.06      4.99 o
   4  -6   4       94.42       90.55      3.55 o
   5  -6   4      812.46      726.64     14.42 o
   6  -6   4       35.56       35.68      3.16 o
   7  -6   4       14.70       18.79      3.44 o
   8  -6   4       61.27       68.85      4.88 o
   9  -6   4      108.63       95.81      5.88 o
  10  -6   4      183.16      178.84      7.21 o
  11  -6   4      100.30       96.62      5.92 o
  12  -6   4      208.03      212.77      9.61 o
 -14  -5   4       55.30       59.55      7.43 o
 -13  -5   4        0.73       -0.04      1.95 o
 -12  -5   4       43.28       44.58      2.96 o
 -11  -5   4       34.64       43.98      2.68 o
 -10  -5   4      134.05      132.19      4.80 o
  -9  -5   4        3.40        1.99      0.96 o
  -8  -5   4       16.65        9.63      1.30 o
  -7  -5   4      115.01      116.77      3.10 o
  -6  -5   4      123.94      103.89      2.90 o
  -5  -5   4        0.12        1.66      0.72 o
  -4  -5   4      370.88      400.55      6.29 o
  -3  -5   4       50.27       46.54      2.26 o
  -2  -5   4     2172.55     2278.57     21.99 o
  -1  -5   4     3611.80     3999.45     43.77 o
   0  -5   4     1608.08     1742.77     22.43 o
   1  -5   4       33.88       41.81      2.42 o
   2  -5   4     1064.81     1029.45     13.47 o
   3  -5   4      285.89      285.29      4.77 o
   4  -5   4      329.92      283.58      7.51 o
   5  -5   4      505.36      433.53      9.41 o
   6  -5   4       19.89       20.19      2.24 o
   7  -5   4       83.57       78.60      3.91 o
   8  -5   4      573.32      556.99     13.06 o
   9  -5   4       60.03       58.67      4.37 o
  10  -5   4      605.21      597.39     14.35 o
  11  -5   4        7.08        7.71      2.21 o
  12  -5   4      199.27      197.89     17.20 o
  13  -5   4        5.12        5.36      2.60 o
 -13  -4   4        1.02        4.19      5.16 o
 -12  -4   4       18.70       18.41      2.43 o
 -11  -4   4       91.05       99.99      2.90 o
 -10  -4   4       47.59       50.52      4.26 o
  -9  -4   4      136.06      139.84      3.75 o
  -8  -4   4      186.84      180.18      3.87 o
  -7  -4   4     1136.17     1061.41     13.06 o
  -6  -4   4      314.56      300.95      4.75 o
  -5  -4   4        0.98        0.57      0.62 o
  -4  -4   4      806.23      828.06      9.91 o
  -3  -4   4       71.44       59.63      1.84 o
  -2  -4   4     1209.20     1161.09     13.01 o
  -1  -4   4      744.97      791.44     10.30 o
   0  -4   4     1354.30     1510.38     18.03 o
   1  -4   4       13.99       12.74      1.29 o
   2  -4   4       75.49      114.81      2.96 o
   3  -4   4     1086.05     1087.85     12.96 o
   4  -4   4      340.63      343.07      6.91 o
   5  -4   4       99.93       88.62      3.50 o
   6  -4   4       19.95       18.51      2.01 o
   7  -4   4      196.07      172.67      5.30 o
   8  -4   4      162.64      160.80      7.94 o
   9  -4   4       31.71       26.61      2.83 o
  10  -4   4      168.71      169.51     10.46 o
  11  -4   4      192.11      191.68      7.07 o
  12  -4   4       95.09       98.76      6.67 o
  13  -4   4        0.01       -0.66      1.91 o
 -13  -3   4       14.33        7.30      5.54 o
 -12  -3   4      121.82      113.15     13.33 o
 -11  -3   4      171.34      169.03     13.63 o
 -10  -3   4       38.59       36.84      6.40 o
  -9  -3   4        0.03        0.65      1.20 o
  -8  -3   4      102.02       96.76      2.48 o
  -7  -3   4      286.93      257.89      3.99 o
  -6  -3   4       36.40       34.70      1.52 o
  -5  -3   4        9.43       14.33      1.00 o
  -4  -3   4      495.37      493.31      6.05 o
  -3  -3   4      224.78      279.05      3.98 o
  -2  -3   4     1292.64     1253.73     16.54 o
  -1  -3   4      667.27      814.45     10.48 o
   0  -3   4       39.09       37.34      1.85 o
   1  -3   4     1402.66     1496.57     20.76 o
   2  -3   4      130.68      168.06      3.60 o
   3  -3   4       67.02       39.40      1.54 o
   4  -3   4       13.39       17.71      1.67 o
   5  -3   4      106.01       97.38      3.42 o
   6  -3   4      412.48      386.18      8.45 o
   7  -3   4       40.84       35.99      4.10 o
   8  -3   4      665.77      586.50     11.48 o
   9  -3   4      261.16      264.55      7.61 o
  10  -3   4      109.26      106.22      6.40 o
  11  -3   4        4.45        3.59      2.76 o
  12  -3   4        0.39        2.09      1.54 o
  13  -3   4      422.39      440.65     13.23 o
  14  -3   4        0.41        0.58      1.92 o
 -12  -2   4       64.71       51.55      9.29 o
 -11  -2   4      127.51      147.61     13.04 o
 -10  -2   4        5.18        2.42      3.86 o
  -9  -2   4       45.35       51.16      2.76 o
  -8  -2   4      108.31      106.38      2.62 o
  -7  -2   4      116.12      105.40      2.19 o
  -6  -2   4      341.84      329.21      4.05 o
  -5  -2   4      433.09      405.85      5.09 o
  -4  -2   4      106.13       91.47      2.11 o
  -3  -2   4      245.43      300.75      4.44 o
  -2  -2   4      154.63      174.72      3.73 o
  -1  -2   4     1364.89     1559.50     23.01 o
   0  -2   4       72.96       99.51      3.46 o
   1  -2   4     2013.13     2078.88     23.80 o
   2  -2   4     2157.09     2451.72     29.79 o
   3  -2   4      480.44      546.39      7.92 o
   4  -2   4      786.05      840.45     13.65 o
   5  -2   4      228.96      221.89      4.82 o
   6  -2   4      163.39      153.06      4.30 o
   7  -2   4        3.38        1.27      0.67 o
   8  -2   4      697.55      678.84     12.44 o
   9  -2   4        0.43        3.00      1.34 o
  10  -2   4       33.47       33.56      3.37 o
  11  -2   4       42.83       37.70      3.27 o
  12  -2   4       39.97       41.91      3.57 o
  13  -2   4       52.12       60.03      4.22 o
  14  -2   4       10.88       19.98      3.20 o
 -12  -1   4        6.69        5.53      4.81 o
 -11  -1   4       41.77       35.63      7.75 o
 -10  -1   4        8.22        7.82      4.22 o
  -9  -1   4      334.13      324.56      8.98 o
  -8  -1   4        5.35        3.29      0.65 o
  -7  -1   4      660.29      624.31      8.40 o
  -6  -1   4      408.08      442.09      6.02 o
  -5  -1   4      165.49      147.17      2.49 o
  -4  -1   4       11.58       13.43      0.75 o
  -3  -1   4      883.32      891.98     12.33 o
  -2  -1   4     1172.91     1270.61     15.79 o
  -1  -1   4      188.18      202.96      4.92 o
   0  -1   4       80.79       75.48      2.37 o
   1  -1   4       42.52       54.82      1.76 o
   2  -1   4      378.81      345.17      5.47 o
   3  -1   4     2326.13     2498.35     30.91 o
   4  -1   4      288.57      288.54      4.98 o
   5  -1   4        2.31        9.36      1.03 o
   6  -1   4       53.66       49.49      2.42 o
   7  -1   4      248.86      270.29      6.08 o
   8  -1   4      146.94      149.30      4.42 o
   9  -1   4      769.61      702.56     14.14 o
  10  -1   4        5.83        5.30      1.99 o
  11  -1   4       37.09       31.58      2.93 o
  12  -1   4      208.74      226.18      6.90 o
  13  -1   4        2.52        2.98      1.56 o
  14  -1   4      254.34      282.74      9.41 o
  15  -1   4       22.68       18.84      5.01 o
 -11   0   4      107.89      119.43     12.97 o
 -10   0   4        3.52        0.87      3.07 o
  -9   0   4        0.96        0.71      0.85 o
  -8   0   4      124.01       97.55      3.38 o
  -7   0   4      200.64      192.62      3.57 o
  -6   0   4      796.05      798.97     12.36 o
  -5   0   4     1743.70     1810.51     22.20 o
  -4   0   4       59.59       62.64      1.86 o
  -3   0   4       77.57       60.50      1.59 o
  -2   0   4      219.78      217.99      3.39 o
  -1   0   4       17.35       22.68      1.21 o
   0   0   4      290.45      294.59      5.36 o
   1   0   4      738.56      790.03     10.30 o
   2   0   4      676.76      635.75     11.21 o
   3   0   4       84.08       71.10      2.13 o
   4   0   4       59.85       66.52      2.60 o
   5   0   4       23.86       17.81      1.38 o
   6   0   4     2643.29     2700.15     38.05 o
   7   0   4     3169.01     2993.47     38.51 o
   8   0   4      319.53      326.52      8.42 o
   9   0   4      533.42      509.44     10.66 o
  10   0   4        3.38        2.34      1.57 o
  11   0   4        9.21        7.47      1.73 o
  12   0   4      251.96      256.41     11.81 o
  13   0   4        2.57        1.81      1.74 o
  14   0   4      166.39      182.00      6.08 o
  15   0   4        4.27        4.82      1.95 o
 -11   1   4        0.41       -1.53      3.84 o
 -10   1   4        2.32        1.71      1.02 o
  -9   1   4      197.57      189.58      6.22 o
  -8   1   4       52.10       47.29      2.62 o
  -7   1   4     2835.63     2791.57     36.69 o
  -6   1   4      549.79      536.00      7.21 o
  -5   1   4      440.74      442.42      6.81 o
  -4   1   4      609.92      595.75      8.37 o
  -3   1   4       78.12       92.27      2.37 o
  -2   1   4     2267.82     2451.97     28.78 o
  -1   1   4      641.94      701.57     11.90 o
   0   1   4      509.33      501.92      9.67 o
   1   1   4     1067.73     1254.46     18.56 o
   2   1   4     1874.84     1949.62     23.62 o
   3   1   4       36.28       33.90      1.60 o
   4   1   4     2274.92     2361.23     34.96 o
   5   1   4      493.44      502.66      7.00 o
   6   1   4     1882.86     2051.02     29.32 o
   7   1   4      580.69      539.44      8.70 o
   8   1   4      295.42      269.68      6.58 o
   9   1   4      229.39      206.56      5.18 o
  10   1   4        3.01        5.78      1.33 o
  11   1   4       33.46       30.71      2.60 o
  12   1   4        0.13       -0.06      1.10 o
  13   1   4        2.99        4.18      1.53 o
  14   1   4        0.11        0.94      1.35 o
  15   1   4        7.34        7.03      1.99 o
 -11   2   4        5.16        7.14      2.41 o
 -10   2   4       74.81       77.80      3.61 o
  -9   2   4      257.63      259.58     10.17 o
  -8   2   4        1.51        3.56      1.27 o
  -7   2   4      145.14      151.19      4.98 o
  -6   2   4     1130.07     1096.32     16.02 o
  -5   2   4        9.46       10.14      1.13 o
  -4   2   4     1193.14     1181.55     15.24 o
  -3   2   4      120.26      133.41      3.74 o
  -2   2   4       16.08       21.83      1.04 o
  -1   2   4     1227.24     1387.90     44.60 o
   0   2   4     2547.41     2936.60     55.67 o
   1   2   4      149.18      174.08      4.29 o
   2   2   4      734.72      840.13     10.01 o
   3   2   4        9.15        6.37      1.00 o
   4   2   4      209.88      208.37      4.73 o
   5   2   4       82.47      101.33      3.04 o
   6   2   4        0.90        0.44      0.46 o
   7   2   4        7.72       18.23      1.44 o
   8   2   4       47.00       44.07      4.47 o
   9   2   4      192.46      172.53      4.61 o
  10   2   4      160.42      151.49      4.40 o
  11   2   4      143.04      120.99      4.33 o
  12   2   4       21.04       18.94      2.10 o
  13   2   4      161.62      176.84      7.18 o
  14   2   4      188.00      211.70      7.33 o
  15   2   4      315.60      350.28     14.28 o
  16   2   4        4.36        3.00      1.71 o
 -11   3   4       12.21       16.72      2.39 o
 -10   3   4      168.73      168.20      5.91 o
  -9   3   4       73.05       73.04      3.89 o
  -8   3   4       93.60       96.55      4.43 o
  -7   3   4      349.78      325.45     10.50 o
  -6   3   4     1367.85     1326.30     24.04 o
  -5   3   4      144.54      143.81      5.09 o
  -4   3   4       74.97       79.55      2.60 o
  -3   3   4     3861.98     4222.00     49.17 o
  -2   3   4       33.62       39.04      1.52 o
  -1   3   4       75.92      104.73      3.72 o
   0   3   4     3036.40     3468.10     56.38 o
   1   3   4     1535.16     1592.87     29.46 o
   2   3   4     1402.84     1640.26     18.14 o
   3   3   4        3.60        2.93      0.82 o
   4   3   4       62.73       51.07      1.69 o
   5   3   4      991.97     1104.26     14.34 o
   6   3   4        2.04        6.81      0.77 o
   7   3   4      454.59      514.70      7.91 o
   8   3   4      368.35      339.43      6.99 o
   9   3   4       17.18       15.58      1.88 o
  10   3   4      350.27      296.81      6.67 o
  11   3   4       21.56       33.65      2.64 o
  12   3   4       39.09       40.85      2.96 o
  13   3   4      313.77      325.12      8.11 o
  14   3   4       90.38      101.18      4.24 o
  15   3   4        0.79        1.02      1.62 o
  16   3   4       17.76       14.86      2.38 o
 -12   4   4        0.69        2.35      2.20 o
 -11   4   4      106.40      116.57      5.73 o
 -10   4   4        2.77        3.82      1.65 o
  -9   4   4      159.74      151.17      5.94 o
  -8   4   4      573.16      537.13     12.59 o
  -7   4   4      184.57      171.34      6.11 o
  -6   4   4        8.75        5.14      1.55 o
  -5   4   4      583.23      552.26     14.89 o
  -4   4   4      103.99      127.11      3.55 o
  -3   4   4       64.47       69.41      2.80 o
  -2   4   4        3.63        4.64      0.80 o
  -1   4   4      852.31      891.94     14.19 o
   0   4   4      775.14      907.34     12.89 o
   1   4   4     1140.42     1438.09     16.65 o
   2   4   4      547.20      659.37      9.79 o
   3   4   4        0.36       -1.19      0.59 o
   4   4   4      364.11      307.57      4.77 o
   5   4   4     1700.07     1808.91     22.40 o
   6   4   4      111.69       98.80      2.77 o
   7   4   4       76.40       72.33      2.59 o
   8   4   4       24.75       17.91      1.71 o
   9   4   4      224.10      211.18      5.41 o
  10   4   4       29.83       22.00      1.97 o
  11   4   4      662.72      687.30     13.60 o
  12   4   4        0.09       -0.18      1.02 o
  13   4   4       62.69       64.49      3.44 o
  14   4   4       11.82       14.73      2.06 o
  15   4   4      237.91      277.63      7.92 o
  16   4   4      140.01      162.70      6.20 o
 -12   5   4        3.14        4.70      2.62 o
 -11   5   4       17.11        9.20      3.29 o
 -10   5   4        1.86        2.02      1.86 o
  -9   5   4       15.92       17.88      3.15 o
  -8   5   4      155.91      149.75      6.18 o
  -7   5   4        8.12        5.64      1.74 o
  -6   5   4      158.56      130.48      6.83 o
  -5   5   4        8.07       12.59      2.14 o
  -4   5   4      616.73      633.89     16.47 o
  -3   5   4      300.53      288.44      6.00 o
  -2   5   4        2.04        4.44      1.55 o
  -1   5   4     2901.03     3399.87     44.79 o
   0   5   4      126.06      180.17      3.37 o
   1   5   4       63.51      102.18      3.28 o
   2   5   4     1747.10     1864.38     34.55 o
   3   5   4     2005.34     2138.24     30.29 o
   4   5   4       55.20       52.76      1.60 o
   5   5   4        8.99        4.23      0.92 o
   6   5   4       43.06       46.73      2.28 o
   7   5   4      232.36      220.30      4.54 o
   8   5   4       27.02       22.00      1.76 o
   9   5   4     4163.12     3840.36     60.17 o
  10   5   4        5.75        4.06      1.12 o
  11   5   4      510.86      454.83     10.16 o
  12   5   4      557.47      540.91     12.07 o
  13   5   4      101.91      108.36      4.52 o
  14   5   4       16.82       14.86      5.28 o
  15   5   4        0.03        0.05      1.34 o
  16   5   4      149.86      158.89      6.32 o
 -11   6   4       56.18       47.98      6.62 o
 -10   6   4       76.42       63.77      7.44 o
  -9   6   4      187.66      179.17     18.26 o
  -8   6   4      140.15      139.62      9.53 o
  -7   6   4       32.17       36.78      4.26 o
  -6   6   4       57.54       58.69      5.11 o
  -5   6   4        0.29        1.31      4.67 o
  -4   6   4      426.31      381.84     12.30 o
  -3   6   4      637.86      649.09     14.40 o
  -2   6   4      334.26      378.07      7.21 o
  -1   6   4       21.22       31.84      2.28 o
   0   6   4      180.51      174.30      3.54 o
   1   6   4       28.86       39.53      2.25 o
   2   6   4       89.33       94.84      3.02 o
   3   6   4      509.95      504.70      7.56 o
   4   6   4      284.28      288.95      4.64 o
   5   6   4      130.53      150.39      3.06 o
   6   6   4      809.64      810.28     12.29 o
   7   6   4      195.72      190.90      4.69 o
   8   6   4       79.28       77.81      2.97 o
   9   6   4      901.44      841.10     12.75 o
  10   6   4        6.36       12.82      1.65 o
  11   6   4       47.08       48.54      3.48 o
  12   6   4      156.81      148.55      5.41 o
  13   6   4      171.10      189.56      6.29 o
  14   6   4      168.89      194.70      6.43 o
  15   6   4       71.13       73.51      4.80 o
  16   6   4        8.14        7.51      2.24 o
 -10   7   4        1.35       -1.07      2.52 o
  -9   7   4        8.35        4.15      2.01 o
  -8   7   4       36.82       26.00      4.17 o
  -7   7   4      143.03      132.95     11.23 o
  -6   7   4       12.92       10.75      2.39 o
  -5   7   4        1.07        1.90      1.53 o
  -4   7   4      205.25      206.51     11.01 o
  -3   7   4       68.30       70.60      4.78 o
  -2   7   4     1031.47     1114.80     22.35 o
  -1   7   4       63.76       67.93      3.07 o
   0   7   4      543.54      619.01      9.20 o
   1   7   4        1.13        0.35      0.94 o
   2   7   4      263.57      292.98      4.99 o
   3   7   4      450.96      480.90      8.13 o
   4   7   4       82.70       67.75      2.35 o
   5   7   4      829.85      837.02     10.82 o
   6   7   4      317.64      322.57      6.59 o
   7   7   4        4.84        5.36      1.25 o
   8   7   4      397.39      382.34      7.67 o
   9   7   4      147.95      134.98      6.83 o
  10   7   4     1876.46     1767.04     26.74 o
  11   7   4      703.05      695.33     14.67 o
  12   7   4        5.89        3.51      1.95 o
  13   7   4      394.30      400.83     10.23 o
  14   7   4      199.81      218.25      8.11 o
  15   7   4       74.15       82.56      4.34 o
  16   7   4       12.37       10.76      2.47 o
 -10   8   4       71.70       71.79      6.31 o
  -9   8   4        6.22        6.92      4.02 o
  -8   8   4      116.22      108.27      7.10 o
  -7   8   4      108.71       94.42      8.65 o
  -6   8   4       10.44        9.80      2.67 o
  -5   8   4        2.38        2.04      2.12 o
  -4   8   4      378.68      408.16     19.90 o
  -3   8   4      380.19      413.48     16.29 o
  -2   8   4      874.98      919.73     29.30 o
  -1   8   4       16.84       36.90      3.81 o
   0   8   4       52.60       59.19      2.77 o
   1   8   4      722.10      872.77     12.40 o
   2   8   4      481.48      521.70      8.97 o
   3   8   4       60.07       63.11      2.68 o
   4   8   4        0.21        1.04      0.94 o
   5   8   4       20.20       25.66      1.83 o
   6   8   4        5.45        2.72      1.31 o
   7   8   4       10.98       16.80      1.77 o
   8   8   4       68.83       66.55      3.44 o
   9   8   4       10.83       11.11      2.16 o
  10   8   4      180.35      182.26      5.62 o
  11   8   4        5.73        8.42      1.81 o
  12   8   4       56.66       49.80      3.91 o
  13   8   4        1.23       -0.13      1.36 o
  14   8   4       30.44       25.74      4.34 o
  15   8   4       94.77      102.71      6.43 o
  16   8   4        0.51       -0.23      1.90 o
  -9   9   4       11.51       12.73      3.24 o
  -8   9   4      365.42      358.25     18.56 o
  -7   9   4       54.18       51.19      6.73 o
  -6   9   4      297.75      283.12     12.34 o
  -5   9   4       10.32        6.74      5.84 o
  -4   9   4       33.36       40.08      5.30 o
  -3   9   4       26.15       18.13      3.80 o
  -2   9   4      108.39      117.52      5.83 o
  -1   9   4        0.12        0.48      1.58 o
   0   9   4      401.07      451.81      8.34 o
   1   9   4      272.97      319.30      7.01 o
   2   9   4      196.29      197.14      5.11 o
   3   9   4       20.90       20.21      1.96 o
   4   9   4      776.12      753.06     10.95 o
   5   9   4      182.97      192.04      4.43 o
   6   9   4      137.79      108.04      3.81 o
   7   9   4      774.66      736.53     11.49 o
   8   9   4      816.29      744.70     13.02 o
   9   9   4        1.32        0.48      1.19 o
  10   9   4      131.42      124.39      4.83 o
  11   9   4       31.69       35.11      3.00 o
  12   9   4       11.72       14.18      2.42 o
  13   9   4       23.50       23.33      2.96 o
  14   9   4        0.39        4.03      1.77 o
  15   9   4        4.25        5.37      2.30 o
  16   9   4        5.31        3.72      2.14 o
  -8  10   4        1.62        4.19      2.68 o
  -7  10   4      293.72      286.33     17.03 o
  -6  10   4       10.81        4.94      4.07 o
  -5  10   4       34.90       26.50      4.81 o
  -4  10   4        3.17        2.27      7.03 o
  -3  10   4       87.33       91.52      8.07 o
  -2  10   4      111.20      119.03      6.19 o
  -1  10   4       41.36       28.34      3.73 o
   0  10   4       41.46       54.54      4.12 o
   1  10   4        8.19        6.89      1.64 o
   2  10   4      254.53      249.71      5.78 o
   3  10   4      407.36      417.85      8.85 o
   4  10   4        0.73        1.27      1.16 o
   5  10   4      607.30      562.75      8.84 o
   6  10   4      305.46      264.27      6.36 o
   7  10   4       57.53       53.84      3.47 o
   8  10   4      150.32      124.87      4.20 o
   9  10   4      228.98      212.04      6.75 o
  10  10   4      328.37      317.48      8.48 o
  11  10   4        7.11        8.76      2.47 o
  12  10   4       60.53       56.34      4.13 o
  13  10   4      207.01      236.36      8.36 o
  14  10   4       75.63       77.32      5.42 o
  15  10   4        3.55       -0.56      1.96 o
  16  10   4       53.26       53.53      5.27 o
  -7  11   4      215.27      196.77     10.07 o
  -6  11   4        0.32       -1.36      2.12 o
  -5  11   4      122.09      111.58      9.57 o
  -4  11   4        0.01       -1.50      3.41 o
  -3  11   4      467.20      459.71     17.18 o
  -2  11   4      238.62      258.09     10.48 o
  -1  11   4        0.01        4.58      2.48 o
   0  11   4        2.33        5.62      2.43 o
   1  11   4        4.72        9.03      1.81 o
   2  11   4        3.73        1.10      1.75 o
   3  11   4      328.37      333.26     10.36 o
   4  11   4      344.27      321.93      8.50 o
   5  11   4      970.36      862.22     12.29 o
   6  11   4      172.99      159.41      4.23 o
   7  11   4      174.52      157.56      5.03 o
   8  11   4     1256.51     1171.44     18.39 o
   9  11   4       35.23       32.60      3.33 o
  10  11   4        8.93        9.82      2.33 o
  11  11   4       73.24       64.39      4.57 o
  12  11   4      226.23      228.90      7.58 o
  13  11   4        0.48       -1.65      1.49 o
  14  11   4      261.50      295.64      9.94 o
  15  11   4       13.85        9.97      3.01 o
  16  11   4       22.56       18.94      3.64 o
  -6  12   4        3.76       -0.22      2.54 o
  -5  12   4      102.26       88.84     10.86 o
  -4  12   4       26.60       30.71      4.19 o
  -3  12   4       39.83       37.72      8.21 o
  -2  12   4      131.80      143.97     12.60 o
  -1  12   4      177.47      181.12      8.24 o
   0  12   4       18.97       22.00      4.31 o
   1  12   4       91.45      124.75      6.44 o
   2  12   4       58.76       76.47      4.06 o
   3  12   4      274.31      264.22      8.83 o
   4  12   4       25.41       23.84      4.53 o
   5  12   4      109.14      101.79      5.12 o
   6  12   4      361.76      306.15      6.65 o
   7  12   4      548.59      508.43     10.68 o
   8  12   4       39.02       40.38      3.48 o
   9  12   4        1.67        1.04      1.71 o
  10  12   4        0.16       -1.46      1.69 o
  11  12   4      381.73      393.14     10.57 o
  12  12   4        0.37        0.05      1.63 o
  13  12   4        0.70        2.67      1.82 o
  14  12   4       22.01       15.85      3.64 o
  15  12   4        7.89        4.10      2.69 o
  -5  13   4        3.36        3.55      2.93 o
  -4  13   4      100.86      101.63      7.55 o
  -3  13   4       17.23       13.42      3.48 o
  -2  13   4       10.55        6.08      3.64 o
  -1  13   4       65.97       61.58      4.88 o
   0  13   4       23.98       32.40      5.27 o
   1  13   4       10.49       10.91      6.22 o
   2  13   4        0.32       -1.07      2.43 o
   3  13   4        3.62        8.73      3.21 o
   4  13   4      308.38      307.35      9.77 o
   5  13   4       32.78       35.84      3.99 o
   6  13   4       98.91       96.13      5.58 o
   7  13   4      236.45      215.79      6.70 o
   8  13   4       73.08       68.90      4.40 o
   9  13   4        8.25        7.35      2.12 o
  10  13   4        0.06       -2.58      1.65 o
  11  13   4       47.44       46.46      4.35 o
  12  13   4       40.51       44.02      4.27 o
  13  13   4        0.42        2.30      2.01 o
  14  13   4      150.31      162.57     11.51 o
  15  13   4        2.50        5.38      2.83 o
  -4  14   4       10.92        5.44      3.51 o
  -3  14   4       34.56       32.13      4.60 o
  -2  14   4       34.55       35.30      4.23 o
  -1  14   4        1.01       -0.90      3.11 o
   0  14   4       22.34       15.94      7.33 o
   1  14   4        4.44        0.31      5.56 o
   2  14   4      163.05      198.14      8.60 o
   3  14   4       53.93       64.14      5.36 o
   4  14   4        1.11        2.00      2.94 o
   5  14   4      289.54      283.56      9.50 o
   6  14   4        0.01       -1.32      2.91 o
   7  14   4       12.00       11.72      3.35 o
   8  14   4       17.17       16.41      2.45 o
   9  14   4       21.72       24.76      3.96 o
  10  14   4        4.61        3.81      2.52 o
  11  14   4        4.23        3.25      3.38 o
  12  14   4       44.37       37.95      4.25 o
  13  14   4       17.78       20.00      3.74 o
  14  14   4       30.32       32.79      5.24 o
  -3  15   4       54.62       46.60      5.44 o
  -2  15   4       46.67       44.68      6.85 o
  -1  15   4       11.86       24.20      8.70 o
   0  15   4       21.47        8.77      7.35 o
   1  15   4        3.97       10.52      7.11 o
   2  15   4        0.09       -2.46      4.40 o
   3  15   4       30.96       38.72      5.07 o
   4  15   4       40.39       33.78      8.44 o
   5  15   4       57.24       50.64     13.47 o
   6  15   4      294.15      305.86     16.07 o
   7  15   4       22.03       20.69      4.86 o
   8  15   4        0.91       -3.80      4.58 o
   9  15   4      252.57      244.46      8.37 o
  10  15   4       44.08       45.68      4.08 o
  11  15   4      255.92      274.70      9.65 o
  12  15   4       14.18       10.11      2.89 o
  13  15   4       35.20       32.25      4.51 o
  14  15   4        8.90        8.42      3.06 o
  -1  16   4       10.65        2.06      7.18 o
   0  16   4        3.61       20.89      8.91 o
   1  16   4        0.43       11.28      7.31 o
   2  16   4       55.57       52.41      9.43 o
   3  16   4      114.08      132.29      8.81 o
   4  16   4       70.54       85.82      5.91 o
   5  16   4       37.34       37.52      5.39 o
   6  16   4       12.33       12.72      4.86 o
   7  16   4      166.68      145.64      8.61 o
   8  16   4       31.28       31.76      4.97 o
   9  16   4       30.63       32.39      5.73 o
  10  16   4       44.77       56.59      6.02 o
  11  16   4      167.41      191.82      7.19 o
  12  16   4        0.23        2.29      2.51 o
  13  16   4        4.64        5.00      3.83 o
   0  17   4      203.43      217.84     16.89 o
   1  17   4       20.54       19.65      7.47 o
   2  17   4        3.21        9.66      6.76 o
   3  17   4      112.69      100.92     12.68 o
   4  17   4        3.37        4.43      5.34 o
   5  17   4       11.55       14.17      3.76 o
   6  17   4       39.45       26.13      5.12 o
   7  17   4       29.35       36.58      5.64 o
   8  17   4      102.83      107.21     11.84 o
   9  17   4        0.12        0.61      4.22 o
  10  17   4      162.37      164.21     11.33 o
  11  17   4        0.02        3.12      2.82 o
  12  17   4      152.29      173.51     10.74 o
   3  18   4        3.91        4.61      6.03 o
   4  18   4       19.28       17.25      7.15 o
   5  18   4       39.19       38.76      4.38 o
   6  18   4       10.91       14.88      4.50 o
   7  18   4        0.00       -2.75      2.93 o
   8  18   4        7.75       11.82      3.94 o
   9  18   4      134.11      146.80     10.71 o
  -7 -17   5        0.37        7.38      7.53 o
  -6 -17   5        0.44       -5.95      3.32 o
  -5 -17   5        0.15        4.87      3.10 o
  -4 -17   5        3.94        9.14      3.59 o
  -3 -17   5       37.62       39.32      8.46 o
  -2 -17   5        0.31       -4.58      3.02 o
  -1 -17   5       14.13       17.89      5.99 o
  -9 -16   5       78.31       96.78      7.06 o
  -8 -16   5      184.21      200.93     15.47 o
  -7 -16   5      116.77      131.58     11.48 o
  -6 -16   5        2.85        4.19      3.44 o
  -5 -16   5      183.55      222.17     12.59 o
  -4 -16   5       15.68       19.04      4.07 o
  -3 -16   5        5.21        3.76      3.13 o
  -2 -16   5       58.23       54.42      4.93 o
  -1 -16   5       36.19       39.84      4.30 o
   0 -16   5        2.43        2.57      5.08 o
   1 -16   5       40.47       45.44      7.45 o
 -11 -15   5        8.61        6.51      2.71 o
 -10 -15   5       68.82       58.97      5.48 o
  -9 -15   5        8.06        5.00      2.70 o
  -8 -15   5       23.79       22.29      3.45 o
  -7 -15   5        1.80        3.49      3.17 o
  -6 -15   5       21.20       17.06      4.74 o
  -5 -15   5       53.46       54.20      6.08 o
  -4 -15   5       88.60      107.71     11.98 o
  -3 -15   5        3.17        5.58      4.33 o
  -2 -15   5      125.58      135.22      6.56 o
  -1 -15   5        6.13        4.87      2.74 o
   0 -15   5       37.95       41.99      7.10 o
   1 -15   5       79.69       69.68      8.50 o
   2 -15   5      156.23      180.89     11.94 o
   3 -15   5       14.05       24.59      9.40 o
 -12 -14   5       44.71       43.30      5.50 o
 -11 -14   5       10.76        9.58      3.04 o
 -10 -14   5       58.79       66.88      8.01 o
  -9 -14   5        2.06        4.06      2.21 o
  -8 -14   5       16.34       23.49      3.42 o
  -7 -14   5       55.04       55.18      5.12 o
  -6 -14   5        3.49        3.76      1.97 o
  -5 -14   5        2.35        2.45      3.76 o
  -4 -14   5       31.86       38.47      4.95 o
  -3 -14   5       69.65       73.84      7.59 o
  -2 -14   5       18.20       11.22      4.52 o
  -1 -14   5        0.22        0.67      2.81 o
   0 -14   5       43.14       54.91      6.24 o
   1 -14   5        1.55       -2.46      6.83 o
   2 -14   5        9.39        5.76      9.72 o
   3 -14   5       64.03       86.23      9.60 o
   4 -14   5       18.00       21.35      6.14 o
   5 -14   5        0.75       -7.11      5.34 o
 -12 -13   5       75.27       81.98      6.45 o
 -11 -13   5       51.99       48.43      4.72 o
 -10 -13   5       30.69       35.85      3.74 o
  -9 -13   5      212.18      218.72      7.76 o
  -8 -13   5        9.18        3.07      2.07 o
  -7 -13   5        9.62        7.44      2.34 o
  -6 -13   5      152.71      159.12      5.66 o
  -5 -13   5        0.36        0.06      1.61 o
  -4 -13   5      298.95      299.73     22.38 o
  -3 -13   5       45.10       61.39      4.84 o
  -2 -13   5      177.52      176.01      6.62 o
  -1 -13   5        0.00        3.63      3.73 o
   0 -13   5       14.88       17.82      4.17 o
   1 -13   5       75.34       70.53      5.05 o
   2 -13   5       23.81       26.48      6.04 o
   3 -13   5        0.97        5.11      5.27 o
   4 -13   5       55.33       51.49      7.83 o
   5 -13   5      109.18      114.94     11.20 o
   6 -13   5       97.03      103.27      6.98 o
 -13 -12   5       74.34       79.04     11.14 o
 -12 -12   5       15.74       15.13      3.20 o
 -11 -12   5       37.51       38.98      4.10 o
 -10 -12   5       59.46       65.53      4.68 o
  -9 -12   5      193.59      212.63      7.22 o
  -8 -12   5        2.97        5.05      2.44 o
  -7 -12   5        0.07        1.01      1.66 o
  -6 -12   5       90.81       93.56      4.65 o
  -5 -12   5       23.20       18.34      2.33 o
  -4 -12   5      248.63      247.10      7.47 o
  -3 -12   5       16.33       20.94      2.85 o
  -2 -12   5      157.32      162.49      6.20 o
  -1 -12   5        2.04        5.71      2.07 o
   0 -12   5       20.96       14.36      2.66 o
   1 -12   5      119.87      133.36      5.46 o
   2 -12   5       13.48       10.55      4.90 o
   3 -12   5        1.34        6.55      4.88 o
   4 -12   5      194.00      217.32     10.69 o
   5 -12   5        9.61        5.74      2.69 o
   6 -12   5      104.83      114.80      6.18 o
   7 -12   5       16.01       17.76      4.14 o
 -13 -11   5        6.63        5.78      2.43 o
 -12 -11   5        3.93        5.21      2.31 o
 -11 -11   5       81.77       82.19      5.31 o
 -10 -11   5       56.32       51.71      4.01 o
  -9 -11   5       59.47       58.45      4.20 o
  -8 -11   5       25.75       23.15      2.84 o
  -7 -11   5        1.18       -0.37      1.73 o
  -6 -11   5      184.57      177.30      6.10 o
  -5 -11   5       85.85       85.27      4.83 o
  -4 -11   5       15.90       11.28      2.00 o
  -3 -11   5      217.72      207.00      5.97 o
  -2 -11   5        1.53        4.44      2.01 o
  -1 -11   5        7.57        7.30      2.13 o
   0 -11   5       56.40       48.51      3.88 o
   1 -11   5       30.59       28.24      2.99 o
   2 -11   5        4.11       13.72      4.74 o
   3 -11   5        0.01       -3.74      1.87 o
   4 -11   5       50.07       36.25      5.16 o
   5 -11   5      148.51      145.66      6.23 o
   6 -11   5       64.42       53.66      5.62 o
   7 -11   5        4.04        5.04      2.74 o
   8 -11   5        5.29        1.63      3.05 o
 -14 -10   5        5.33        4.13      2.21 o
 -13 -10   5       38.37       40.18      4.09 o
 -12 -10   5      162.76      164.92      6.94 o
 -11 -10   5       15.42       16.17      2.54 o
 -10 -10   5        2.55        4.15      1.67 o
  -9 -10   5       25.41       29.83      4.31 o
  -8 -10   5      175.16      172.86      5.89 o
  -7 -10   5       49.21       39.11      3.24 o
  -6 -10   5       17.97       19.08      2.37 o
  -5 -10   5      102.46      102.65      4.07 o
  -4 -10   5      157.64      153.17      5.36 o
  -3 -10   5       69.85       61.60      3.06 o
  -2 -10   5       94.65       98.05      3.77 o
  -1 -10   5      169.23      153.74      5.65 o
   0 -10   5      275.02      264.69      8.93 o
   1 -10   5        6.67        9.20      2.27 o
   2 -10   5       19.97       17.62      2.13 o
   3 -10   5      120.11      113.28      5.07 o
   4 -10   5       84.09       82.08      8.01 o
   5 -10   5      150.96      139.30      6.55 o
   6 -10   5        1.94        3.57      2.32 o
   7 -10   5       47.85       38.04      5.19 o
   8 -10   5       81.76       79.94      6.57 o
   9 -10   5        2.58        5.32      3.22 o
 -14  -9   5       11.10       16.30      5.45 o
 -13  -9   5       17.81       14.54      2.66 o
 -12  -9   5        0.84        2.19      1.52 o
 -11  -9   5       56.16       57.01      4.51 o
 -10  -9   5      116.42      121.26      4.90 o
  -9  -9   5       17.52       19.62      2.33 o
  -8  -9   5      522.47      493.74      9.30 o
  -7  -9   5      207.80      189.79      5.77 o
  -6  -9   5       76.15       93.98      5.07 o
  -5  -9   5      304.45      266.33      5.79 o
  -4  -9   5       71.07       78.60      3.44 o
  -3  -9   5        9.18       11.55      1.43 o
  -2  -9   5      712.09      681.77     10.29 o
  -1  -9   5      309.18      310.99      6.87 o
   0  -9   5      558.00      547.04     11.30 o
   1  -9   5        2.56        2.87      1.44 o
   2  -9   5       82.94       84.89      3.29 o
   3  -9   5       81.14       70.36      4.47 o
   4  -9   5        6.74        2.73      1.84 o
   5  -9   5      491.87      473.22     15.03 o
   6  -9   5       97.15       81.54      6.20 o
   7  -9   5       27.51       27.09      3.88 o
   8  -9   5       20.09       22.46      4.34 o
   9  -9   5        6.36        7.08      3.17 o
  10  -9   5       78.46       80.19      7.63 o
 -14  -8   5      121.94      130.38      5.39 o
 -13  -8   5        8.88        9.53      2.13 o
 -12  -8   5        5.47        4.92      1.67 o
 -11  -8   5       59.78       64.95      4.01 o
 -10  -8   5       25.29       30.41      4.27 o
  -9  -8   5      873.06      851.82     14.51 o
  -8  -8   5      104.79      122.23      3.95 o
  -7  -8   5     1127.22     1031.99     16.40 o
  -6  -8   5       68.37       52.02      3.07 o
  -5  -8   5      815.01      765.12     12.14 o
  -4  -8   5     1565.81     1495.43     20.74 o
  -3  -8   5      106.40      104.09      2.80 o
  -2  -8   5        0.24        0.79      1.11 o
  -1  -8   5      133.65      123.25      3.68 o
   0  -8   5      254.72      243.95      5.42 o
   1  -8   5        3.85       10.95      1.39 o
   2  -8   5       24.09       20.19      1.75 o
   3  -8   5       23.01       26.36      1.93 o
   4  -8   5      515.74      455.95     10.42 o
   5  -8   5       45.20       48.58      3.83 o
   6  -8   5      111.70      105.72      5.99 o
   7  -8   5       55.74       53.11      4.98 o
   8  -8   5       92.23       95.71      6.63 o
   9  -8   5       71.31       74.52      6.01 o
  10  -8   5        1.13       -0.76      2.11 o
  11  -8   5        4.99        1.55      2.44 o
 -14  -7   5       69.80       81.32      5.89 o
 -13  -7   5       14.27       11.49      2.16 o
 -12  -7   5       93.32      106.27      4.23 o
 -11  -7   5      247.88      256.01      6.80 o
 -10  -7   5        1.32        0.59      1.26 o
  -9  -7   5      203.60      203.34      5.60 o
  -8  -7   5        0.15        2.71      1.06 o
  -7  -7   5     1085.28     1023.06     13.79 o
  -6  -7   5      434.57      439.35      8.06 o
  -5  -7   5        5.21       17.82      1.83 o
  -4  -7   5      140.87      114.79      3.87 o
  -3  -7   5      156.29      125.52      3.55 o
  -2  -7   5       14.92        9.37      1.40 o
  -1  -7   5     1175.55     1104.06     19.16 o
   0  -7   5       54.71       40.11      2.06 o
   1  -7   5       94.87       95.85      2.92 o
   2  -7   5       14.47       15.95      1.52 o
   3  -7   5        0.10       -0.49      0.96 o
   4  -7   5     1810.30     1627.49     23.53 o
   5  -7   5      306.20      262.68      7.28 o
   6  -7   5       70.56       66.51      5.01 o
   7  -7   5       58.98       59.24      4.93 o
   8  -7   5      315.17      298.05      9.86 o
   9  -7   5       69.62       84.89     13.84 o
  10  -7   5      144.48      158.97      7.28 o
  11  -7   5        0.11       -0.93      2.01 o
  12  -7   5       22.51       27.83      6.82 o
 -14  -6   5        2.26       -3.99      5.03 o
 -13  -6   5       63.88       69.98      2.93 o
 -12  -6   5       99.68      108.29      3.97 o
 -11  -6   5        4.85        3.58      1.30 o
 -10  -6   5      215.71      208.21      5.69 o
  -9  -6   5       17.03       13.91      1.62 o
  -8  -6   5      535.04      533.76      9.06 o
  -7  -6   5       13.17       21.87      1.75 o
  -6  -6   5      334.82      308.32      5.77 o
  -5  -6   5      479.68      446.97      7.79 o
  -4  -6   5      135.44      142.98      3.91 o
  -3  -6   5      357.04      316.53      5.63 o
  -2  -6   5      818.45      822.52     10.24 o
  -1  -6   5      238.31      226.98      4.64 o
   0  -6   5      381.53      363.04      6.48 o
   1  -6   5       22.59       19.67      1.97 o
   2  -6   5     1367.70     1302.55     15.56 o
   3  -6   5       24.72       28.71      1.89 o
   4  -6   5      962.34      945.67     14.92 o
   5  -6   5       57.12       57.22      3.40 o
   6  -6   5       25.43       24.07      3.13 o
   7  -6   5       33.30       33.11      3.53 o
   8  -6   5        2.30        0.12      2.10 o
   9  -6   5        0.09       -0.11      1.85 o
  10  -6   5       68.81       67.26      5.30 o
  11  -6   5       80.24       83.10      6.91 o
  12  -6   5        9.60        7.35      2.99 o
 -14  -5   5        5.70        6.04      5.73 o
 -13  -5   5        0.56        1.16      4.76 o
 -12  -5   5        0.16        1.07      1.01 o
 -11  -5   5      227.86      264.66      6.10 o
 -10  -5   5       86.84       90.24      5.44 o
  -9  -5   5       13.22        9.62      1.41 o
  -8  -5   5      152.29      149.49      3.90 o
  -7  -5   5     1010.09      989.58     13.72 o
  -6  -5   5      300.86      252.44      6.01 o
  -5  -5   5      396.96      348.93      5.91 o
  -4  -5   5       83.68       78.61      2.73 o
  -3  -5   5      599.14      492.88      7.17 o
  -2  -5   5      143.77      134.88      2.85 o
  -1  -5   5      112.09      138.73      3.13 o
   0  -5   5       29.66       38.25      2.25 o
   1  -5   5      143.64      154.16      4.32 o
   2  -5   5      505.42      493.08      7.31 o
   3  -5   5      152.62      156.98      3.69 o
   4  -5   5        4.19        2.67      1.10 o
   5  -5   5       31.92       37.25      2.60 o
   6  -5   5        5.29        4.92      1.32 o
   7  -5   5       33.79       24.32      2.94 o
   8  -5   5        0.74        1.24      1.38 o
   9  -5   5        0.97        0.67      1.34 o
  10  -5   5      195.95      199.41      9.21 o
  11  -5   5       11.20       10.93      2.91 o
  12  -5   5        4.00       -0.18      1.91 o
  13  -5   5       17.35       20.41      3.82 o
 -14  -4   5        0.94       -4.01      4.43 o
 -13  -4   5       39.83       48.65     10.09 o
 -12  -4   5       81.82      101.85     13.37 o
 -11  -4   5       18.62       16.72      2.09 o
 -10  -4   5       73.26       76.96      2.89 o
  -9  -4   5       22.01       21.82      1.57 o
  -8  -4   5      826.02      792.65     11.30 o
  -7  -4   5       25.38       25.70      1.66 o
  -6  -4   5      131.39      133.73      3.66 o
  -5  -4   5      428.21      406.74      5.98 o
  -4  -4   5      273.40      307.57      4.68 o
  -3  -4   5       51.81       63.64      2.17 o
  -2  -4   5     1764.56     2035.89     21.76 o
  -1  -4   5        2.98        6.82      0.88 o
   0  -4   5      288.61      305.31      5.91 o
   1  -4   5      725.90      745.05     11.92 o
   2  -4   5      448.08      466.76      7.49 o
   3  -4   5      643.28      631.08      9.35 o
   4  -4   5      136.86      126.31      4.14 o
   5  -4   5     2698.19     2505.96     32.71 o
   6  -4   5      479.73      448.81      9.71 o
   7  -4   5      565.39      519.88     12.17 o
   8  -4   5       72.40       79.72      4.16 o
   9  -4   5      241.49      230.24      7.51 o
  10  -4   5      119.77      120.50      7.06 o
  11  -4   5       72.18       64.07      6.23 o
  12  -4   5        2.21        2.08      1.76 o
  13  -4   5        7.58        4.32      2.50 o
 -13  -3   5       15.63       20.37      6.93 o
 -12  -3   5       16.68       11.33      6.11 o
 -11  -3   5      266.32      229.06     16.52 o
 -10  -3   5      310.12      306.82      6.02 o
  -9  -3   5        1.27        1.63      0.85 o
  -8  -3   5      316.93      314.92      5.85 o
  -7  -3   5      179.22      175.94      3.54 o
  -6  -3   5      399.49      360.60      5.39 o
  -5  -3   5       40.65       45.59      1.81 o
  -4  -3   5      324.52      334.73      4.78 o
  -3  -3   5       11.44       18.44      1.38 o
  -2  -3   5      114.71      131.96      3.06 o
  -1  -3   5      313.17      321.40      4.47 o
   0  -3   5      309.91      360.44      5.71 o
   1  -3   5        3.01       16.16      1.30 o
   2  -3   5       59.76       70.59      2.38 o
   3  -3   5      262.42      236.20      4.08 o
   4  -3   5      270.28      262.31      5.92 o
   5  -3   5      289.85      293.25      5.93 o
   6  -3   5     1007.55      963.71     16.43 o
   7  -3   5      229.36      239.57      6.36 o
   8  -3   5      240.80      242.10      6.59 o
   9  -3   5        0.04        3.15      1.19 o
  10  -3   5       27.13       27.46      6.80 o
  11  -3   5       14.44       13.50      2.31 o
  12  -3   5       55.16       62.07      5.31 o
  13  -3   5      194.92      198.76      8.64 o
  14  -3   5       32.62       36.15      4.36 o
 -13  -2   5      445.13      528.55     27.67 o
 -12  -2   5       92.24      111.42     13.44 o
 -11  -2   5      291.63      287.81     18.15 o
 -10  -2   5        1.59        1.76      1.02 o
  -9  -2   5      487.45      438.24     10.25 o
  -8  -2   5       17.69       14.10      1.28 o
  -7  -2   5      116.70      110.50      2.67 o
  -6  -2   5      844.55      844.54      9.47 o
  -5  -2   5      242.10      248.65      3.87 o
  -4  -2   5      679.75      662.87      8.84 o
  -3  -2   5     3388.60     3678.30     37.33 o
  -2  -2   5     1068.05     1148.99     14.83 o
  -1  -2   5        0.59        2.31      0.64 o
   0  -2   5      115.04      134.54      3.03 o
   1  -2   5     2209.81     2327.42     36.77 o
   2  -2   5     2401.05     2690.48     33.75 o
   3  -2   5     5012.81     5322.73     56.79 o
   4  -2   5        0.31       -0.65      0.55 o
   5  -2   5      447.20      432.97      9.51 o
   6  -2   5      610.20      536.08     10.24 o
   7  -2   5       39.34       39.97      2.68 o
   8  -2   5     1543.24     1394.73     22.31 o
   9  -2   5       74.88       82.01      3.99 o
  10  -2   5       70.53       71.39      4.04 o
  11  -2   5      157.59      154.28      5.88 o
  12  -2   5        0.11       -0.30      1.39 o
  13  -2   5      158.68      173.92      6.67 o
  14  -2   5       10.85        6.46      2.46 o
 -12  -1   5       35.77       54.34      9.83 o
 -11  -1   5       97.99       98.80     12.05 o
 -10  -1   5       13.75       16.38      5.37 o
  -9  -1   5       14.96       17.71      1.74 o
  -8  -1   5      425.38      366.54      8.26 o
  -7  -1   5      739.51      723.92     11.26 o
  -6  -1   5      716.93      709.93     10.15 o
  -5  -1   5       12.07       12.78      1.12 o
  -4  -1   5       68.44       51.50      1.81 o
  -3  -1   5       12.64       24.88      1.37 o
  -2  -1   5      235.97      278.68      4.37 o
  -1  -1   5      102.36      114.98      3.29 o
   0  -1   5      579.95      563.02      7.90 o
   1  -1   5     6312.33     6529.56     76.08 o
   2  -1   5     2152.85     2376.28     28.91 o
   3  -1   5      240.61      264.37      4.70 o
   4  -1   5      218.83      190.68      3.56 o
   5  -1   5       15.75       17.03      1.67 o
   6  -1   5       98.76       82.13      7.57 o
   7  -1   5        0.16        0.20      0.58 o
   8  -1   5      581.09      515.50     10.09 o
   9  -1   5        3.72       10.16      2.42 o
  10  -1   5       37.53       39.12      3.97 o
  11  -1   5       73.51       62.52      4.75 o
  12  -1   5      109.38      115.60      5.05 o
  13  -1   5      277.37      324.12      9.17 o
  14  -1   5        0.33       -1.48      1.71 o
  15  -1   5       43.15       42.41      4.37 o
 -12   0   5      580.45      632.79     29.90 o
 -11   0   5       17.94       12.74      5.71 o
 -10   0   5       80.51       84.01      4.74 o
  -9   0   5      207.02      206.45      5.82 o
  -8   0   5      626.27      559.80     11.85 o
  -7   0   5      181.79      164.47      4.91 o
  -6   0   5       39.71       36.01      1.98 o
  -5   0   5        4.14        6.43      0.92 o
  -4   0   5      275.66      290.27      4.78 o
  -3   0   5       10.44        7.55      0.76 o
  -2   0   5      770.63      849.45     10.25 o
  -1   0   5       19.73       13.53      0.90 o
   0   0   5       86.79       65.30      2.69 o
   1   0   5      825.60      845.52     11.15 o
   2   0   5      663.45      738.04     10.08 o
   3   0   5       14.63       12.48      1.10 o
   4   0   5       79.37       90.57      2.63 o
   5   0   5      227.07      266.65      5.32 o
   6   0   5       61.57       70.62      2.51 o
   7   0   5     1445.28     1312.68     20.39 o
   8   0   5       29.72       23.79      2.02 o
   9   0   5      705.16      563.62     10.80 o
  10   0   5      102.89       90.06      4.01 o
  11   0   5        4.22        1.74      1.61 o
  12   0   5        0.38       -1.13      1.24 o
  13   0   5        0.43        0.01      1.36 o
  14   0   5      133.49      159.16      6.94 o
  15   0   5       28.74       29.62      3.56 o
 -11   1   5       14.08       13.94      5.76 o
 -10   1   5      103.45      109.08      7.22 o
  -9   1   5       16.37       13.84      1.81 o
  -8   1   5        6.30        6.80      1.83 o
  -7   1   5      788.85      714.25     14.19 o
  -6   1   5       11.61       10.71      1.45 o
  -5   1   5       20.37       16.45      1.30 o
  -4   1   5        3.64        5.08      0.83 o
  -3   1   5      134.89      175.21      3.32 o
  -2   1   5      242.52      248.87      7.03 o
  -1   1   5      313.80      370.42      7.20 o
   0   1   5     4996.97     5370.40     62.43 o
   1   1   5      164.38      165.18      4.07 o
   2   1   5     4438.27     4703.44     55.17 o
   3   1   5       60.48       71.03      2.11 o
   4   1   5     1318.55     1514.29     18.86 o
   5   1   5     1909.61     1796.11     23.91 o
   6   1   5      960.88      974.33     14.24 o
   7   1   5       38.85       42.80      2.78 o
   8   1   5       20.51       18.70      1.77 o
   9   1   5      181.38      190.14      5.21 o
  10   1   5       12.31        9.28      2.78 o
  11   1   5      125.10      134.29      5.27 o
  12   1   5       67.62       56.11      3.79 o
  13   1   5        8.14        8.66      3.03 o
  14   1   5       97.28      102.87      4.77 o
  15   1   5        9.78       10.57      2.36 o
 -11   2   5      256.05      286.49      8.15 o
 -10   2   5      188.02      181.84      5.82 o
  -9   2   5        8.70        7.80      1.66 o
  -8   2   5        0.47        0.75      1.17 o
  -7   2   5      310.81      283.19      7.55 o
  -6   2   5       97.68       85.56      3.79 o
  -5   2   5        4.64        5.50      1.26 o
  -4   2   5       92.01      103.93      2.89 o
  -3   2   5     1038.20     1061.85     13.74 o
  -2   2   5      213.37      218.39      5.14 o
  -1   2   5      472.70      482.76      9.84 o
   0   2   5     1476.49     1678.97     38.38 o
   1   2   5     1841.02     2137.71     46.59 o
   2   2   5      294.45      291.32      4.41 o
   3   2   5     1246.66     1339.97     17.11 o
   4   2   5     1537.01     1768.18     18.52 o
   5   2   5      643.23      614.73      9.01 o
   6   2   5       16.23       40.56      1.93 o
   7   2   5        7.65       12.49      1.38 o
   8   2   5      127.01      135.22      4.12 o
   9   2   5      308.12      298.41      6.83 o
  10   2   5      291.67      244.24      9.26 o
  11   2   5       77.98       94.37      4.08 o
  12   2   5      105.09      105.49      4.39 o
  13   2   5       47.23       48.36      3.67 o
  14   2   5       22.78       24.25      2.68 o
  15   2   5        0.89        0.97      1.74 o
  16   2   5        3.26        4.45      1.99 o
 -11   3   5        3.75        4.07      2.08 o
 -10   3   5        6.42        6.97      1.88 o
  -9   3   5        0.38       -0.09      1.26 o
  -8   3   5        7.41       10.98      2.02 o
  -7   3   5      384.24      380.28     13.42 o
  -6   3   5      255.14      255.30      7.26 o
  -5   3   5      517.02      552.24     19.46 o
  -4   3   5      155.22      135.13      3.76 o
  -3   3   5      549.26      546.65      8.12 o
  -2   3   5       93.34      101.64      2.78 o
  -1   3   5       62.79       56.88      2.49 o
   0   3   5       10.34        8.74      0.68 o
   1   3   5     1613.77     1910.82     26.42 o
   2   3   5      224.30      238.26      4.25 o
   3   3   5     1867.18     2105.25     27.21 o
   4   3   5       29.69       21.35      1.03 o
   5   3   5       33.55       30.29      1.76 o
   6   3   5      187.45      186.38      4.34 o
   7   3   5      515.42      504.58      9.41 o
   8   3   5       79.68       80.71      3.37 o
   9   3   5      917.06      868.25     14.78 o
  10   3   5       73.33       59.69      3.03 o
  11   3   5        6.65        8.89      2.07 o
  12   3   5        0.19       -0.89      0.98 o
  13   3   5      196.97      204.49      8.84 o
  14   3   5        1.57        4.55      1.60 o
  15   3   5      101.30       97.52      5.25 o
  16   3   5      137.87      154.49      6.53 o
 -12   4   5       18.57       16.07      3.33 o
 -11   4   5       38.50       42.84      5.17 o
 -10   4   5      415.72      412.03     10.93 o
  -9   4   5      225.91      201.21      7.07 o
  -8   4   5      113.69      103.12      4.89 o
  -7   4   5      187.72      179.14      7.26 o
  -6   4   5      185.79      170.05      9.24 o
  -5   4   5       64.92       64.97      3.89 o
  -4   4   5       90.73       84.54      4.83 o
  -3   4   5      480.18      466.86     10.29 o
  -2   4   5      162.85      189.57      3.86 o
  -1   4   5       86.13       90.10      2.56 o
   0   4   5     2158.38     2424.89     24.76 o
   1   4   5     1313.09     1499.06     17.38 o
   2   4   5      761.57      871.17     10.88 o
   3   4   5       94.10       83.34      2.07 o
   4   4   5      966.44     1004.54     12.41 o
   5   4   5        3.91        1.67      0.79 o
   6   4   5      897.70      944.65     14.11 o
   7   4   5      304.92      305.47      6.75 o
   8   4   5      106.14      115.64      4.38 o
   9   4   5        6.83        2.30      1.33 o
  10   4   5       20.86       15.96      1.83 o
  11   4   5        9.80        5.08      2.47 o
  12   4   5       99.94       96.57      5.52 o
  13   4   5        0.86       -1.64      1.15 o
  14   4   5       35.32       34.91      3.95 o
  15   4   5        9.03        7.17      2.18 o
  16   4   5      162.56      187.78      7.24 o
 -11   5   5       49.33       49.21      6.17 o
 -10   5   5       30.88       29.81      4.02 o
  -9   5   5        0.30        2.26      1.88 o
  -8   5   5      295.82      295.82      9.18 o
  -7   5   5        5.62        5.82      2.06 o
  -6   5   5       41.76       48.33      3.95 o
  -5   5   5      301.51      311.43      8.86 o
  -4   5   5      585.93      521.91     12.26 o
  -3   5   5        0.35       -0.53      0.86 o
  -2   5   5      933.34     1008.41     14.90 o
  -1   5   5      642.77      752.95     12.95 o
   0   5   5       38.83       41.93      1.66 o
   1   5   5      702.73      843.94     10.71 o
   2   5   5     1521.03     1842.07     29.71 o
   3   5   5       37.05       39.56      1.78 o
   4   5   5      657.63      697.46      9.39 o
   5   5   5      815.16      880.40     10.87 o
   6   5   5      774.70      818.93     12.35 o
   7   5   5       22.92       20.35      1.84 o
   8   5   5       10.97       12.84      1.41 o
   9   5   5      266.74      266.39      6.63 o
  10   5   5        5.07        3.98      1.08 o
  11   5   5        6.21       17.11      2.23 o
  12   5   5        5.15        3.67      3.01 o
  13   5   5       65.40       70.40      4.07 o
  14   5   5      153.09      165.01      5.99 o
  15   5   5        3.48        2.63      2.41 o
  16   5   5        2.43        2.40      1.89 o
 -11   6   5        0.02       -2.09      2.28 o
 -10   6   5       51.10       43.62      6.49 o
  -9   6   5       10.11        7.99      2.68 o
  -8   6   5       57.83       53.73     19.17 o
  -7   6   5        0.50        0.61      1.86 o
  -6   6   5       90.06      101.03      5.95 o
  -5   6   5      158.68      136.84      6.88 o
  -4   6   5       26.85       22.02      3.23 o
  -3   6   5        0.93       -0.90      1.50 o
  -2   6   5     1710.52     1745.73     34.30 o
  -1   6   5       13.51       24.12      1.93 o
   0   6   5     1151.34     1458.65     17.23 o
   1   6   5      348.55      401.18      6.85 o
   2   6   5     1250.00     1361.08     17.42 o
   3   6   5      617.87      700.32      9.57 o
   4   6   5       65.43       90.60      2.21 o
   5   6   5      454.14      499.14      7.18 o
   6   6   5      816.10      840.81     16.43 o
   7   6   5        1.59        1.09      0.85 o
   8   6   5        0.09        0.95      0.78 o
   9   6   5        3.55        3.39      1.00 o
  10   6   5      416.80      380.12      9.51 o
  11   6   5        2.65        1.71      1.26 o
  12   6   5        4.78        7.61      1.79 o
  13   6   5      188.89      189.76      6.53 o
  14   6   5      125.12      126.35      5.39 o
  15   6   5        3.83        4.65      1.74 o
  16   6   5      173.16      202.59      7.97 o
 -10   7   5        1.95        5.79      3.59 o
  -9   7   5       11.35        6.14      3.60 o
  -8   7   5      159.03      162.59      8.61 o
  -7   7   5      117.52      125.71      7.18 o
  -6   7   5      152.66      151.40      7.82 o
  -5   7   5       68.33       64.97      5.79 o
  -4   7   5      145.36      150.46     12.01 o
  -3   7   5       77.43       71.52      6.00 o
  -2   7   5       30.45       42.49      4.66 o
  -1   7   5      227.87      280.13      7.07 o
   0   7   5       28.15       29.54      1.74 o
   1   7   5      394.96      483.39      7.46 o
   2   7   5       35.49       48.91      2.76 o
   3   7   5        1.14        4.64      1.39 o
   4   7   5        7.46        8.78      1.23 o
   5   7   5       25.55       24.03      1.42 o
   6   7   5      179.36      170.45      4.63 o
   7   7   5       21.63       18.48      1.92 o
   8   7   5       19.90       19.88      1.96 o
   9   7   5      211.91      189.61      4.80 o
  10   7   5      539.15      546.38     14.68 o
  11   7   5        1.45        0.54      1.11 o
  12   7   5       36.60       36.28      3.38 o
  13   7   5        5.43        7.32      2.17 o
  14   7   5      106.43      115.92      5.56 o
  15   7   5       49.65       63.94      8.81 o
  16   7   5       31.97       33.32      3.85 o
  -9   8   5       49.35       39.16      6.86 o
  -8   8   5       20.62       18.16      4.80 o
  -7   8   5       43.09       52.47      5.95 o
  -6   8   5       35.01       44.18      9.82 o
  -5   8   5      233.12      246.83     14.98 o
  -4   8   5        0.37        0.07      1.88 o
  -3   8   5      127.23      114.91      7.06 o
  -2   8   5       58.61       59.05      5.84 o
  -1   8   5       81.84       81.57      4.09 o
   0   8   5      106.19      120.43      4.80 o
   1   8   5      232.23      233.72      5.60 o
   2   8   5        0.01       -0.17      0.87 o
   3   8   5        3.75        2.61      1.04 o
   4   8   5      370.46      354.60      6.21 o
   5   8   5       47.83       48.34      3.32 o
   6   8   5      597.55      593.98      9.01 o
   7   8   5        0.38        0.62      1.43 o
   8   8   5       30.87       24.63      2.33 o
   9   8   5      297.73      272.63      7.18 o
  10   8   5      380.55      362.35      8.58 o
  11   8   5       31.09       37.37      3.44 o
  12   8   5        8.91        5.00      3.50 o
  13   8   5      104.13      102.06      5.70 o
  14   8   5       18.02       15.05      2.48 o
  15   8   5       11.16       15.17      4.28 o
  16   8   5       27.18       31.56      4.01 o
  -9   9   5        0.33       -0.99      2.65 o
  -8   9   5       38.51       27.66      6.10 o
  -7   9   5       22.34       22.53      4.03 o
  -6   9   5        0.94        2.78      4.25 o
  -5   9   5       34.45       30.33      5.60 o
  -4   9   5        3.73        1.78      2.18 o
  -3   9   5       66.30       65.57      7.61 o
  -2   9   5        0.22       -3.38      1.91 o
  -1   9   5      360.18      348.93     10.30 o
   0   9   5        4.48        0.50      1.63 o
   1   9   5      183.56      198.95      5.66 o
   2   9   5      132.65      143.64      4.94 o
   3   9   5        5.69        6.05      1.66 o
   4   9   5       54.63       63.10      2.82 o
   5   9   5      321.07      295.29      6.07 o
   6   9   5      243.25      244.47      5.26 o
   7   9   5      346.94      328.69      7.43 o
   8   9   5      615.63      554.84      9.58 o
   9   9   5      114.54       94.93      4.47 o
  10   9   5      267.55      270.66      7.43 o
  11   9   5       38.54       35.56      3.67 o
  12   9   5       11.14       13.09      2.33 o
  13   9   5        4.22        4.13      1.90 o
  14   9   5      418.35      418.47     11.62 o
  15   9   5       18.36       13.76      3.30 o
  16   9   5        4.51        1.81      2.32 o
  -8  10   5      128.64      103.46     11.56 o
  -7  10   5        1.14        7.51      4.16 o
  -6  10   5        0.18        1.25      2.13 o
  -5  10   5      145.46      135.86      8.83 o
  -4  10   5        0.30        0.34      3.11 o
  -3  10   5        4.40        5.05      2.98 o
  -2  10   5       94.78       86.88      9.78 o
  -1  10   5       71.78       65.89      5.26 o
   0  10   5       21.21       23.95      3.50 o
   1  10   5      102.66      114.39      5.46 o
   2  10   5      136.63      143.89      5.94 o
   3  10   5       74.84       79.90      4.87 o
   4  10   5      577.20      523.66     11.98 o
   5  10   5     1133.64     1117.99     14.63 o
   6  10   5       76.28       92.29      3.44 o
   7  10   5        0.53        1.64      1.45 o
   8  10   5      216.94      201.55      5.42 o
   9  10   5       18.09       12.59      2.24 o
  10  10   5        8.91        8.53      2.09 o
  11  10   5        3.15        0.93      1.79 o
  12  10   5      264.50      267.91      9.12 o
  13  10   5        5.64        2.43      1.80 o
  14  10   5       34.44       32.01      3.74 o
  15  10   5        0.16       -0.73      3.18 o
  16  10   5        0.05        1.86      2.32 o
  -7  11   5      258.40      244.64     16.34 o
  -6  11   5        1.93        0.23      3.28 o
  -5  11   5       17.64       10.14      7.25 o
  -4  11   5      107.35       98.04     16.41 o
  -3  11   5      275.33      283.91     13.09 o
  -2  11   5      376.25      409.48     12.45 o
  -1  11   5      110.18      123.26      7.37 o
   0  11   5       28.17       22.49      3.56 o
   1  11   5      148.26      170.18      5.50 o
   2  11   5       13.25       10.42      2.24 o
   3  11   5     1078.79     1107.98     19.16 o
   4  11   5        3.19        2.72      1.82 o
   5  11   5       33.47       37.12      3.18 o
   6  11   5        1.31        2.81      1.32 o
   7  11   5      137.32      132.56      5.06 o
   8  11   5      290.66      289.95      7.37 o
   9  11   5      125.31      114.44      5.56 o
  10  11   5        0.45        2.91      1.72 o
  11  11   5      248.16      241.27      7.72 o
  12  11   5       87.53       88.29      6.20 o
  13  11   5        0.47       -0.44      1.75 o
  14  11   5      281.73      287.45      9.96 o
  15  11   5       30.33       30.88      4.48 o
  16  11   5      129.82      135.68      7.84 o
  -6  12   5       21.17       11.87      3.68 o
  -5  12   5      115.44       97.01     11.81 o
  -4  12   5       57.42       75.89      8.15 o
  -3  12   5      140.06      150.30     22.92 o
  -2  12   5       16.20       15.92      3.52 o
  -1  12   5        1.47        3.83      2.61 o
   0  12   5        3.46        3.96      2.63 o
   1  12   5       16.45       16.95      3.34 o
   2  12   5      136.59      151.37     13.88 o
   3  12   5       13.56       15.11      2.53 o
   4  12   5       95.91       82.33      5.64 o
   5  12   5       40.42       32.72      3.47 o
   6  12   5        9.69        5.66      2.17 o
   7  12   5       56.58       57.49      4.16 o
   8  12   5      418.98      393.21      9.10 o
   9  12   5      123.84      133.22      7.54 o
  10  12   5        3.97        6.15      2.13 o
  11  12   5        9.62        8.79      2.39 o
  12  12   5        2.76        3.99      2.17 o
  13  12   5       96.32      101.24      6.92 o
  14  12   5       63.27       74.21      6.81 o
  15  12   5       34.07       32.24      4.77 o
  -5  13   5       25.01       14.20      4.09 o
  -4  13   5        1.22        2.54      2.82 o
  -3  13   5      368.08      377.84     12.97 o
  -2  13   5       20.73       21.18      4.01 o
  -1  13   5       54.91       69.20      6.30 o
   0  13   5       41.41       57.76     10.58 o
   1  13   5       24.24       30.69      7.94 o
   2  13   5      117.54      149.21      7.87 o
   3  13   5        0.52       -2.94      2.63 o
   4  13   5        0.89        2.74      3.62 o
   5  13   5      119.54      108.12      6.01 o
   6  13   5      155.97      151.57      6.56 o
   7  13   5      374.99      324.97     17.23 o
   8  13   5        1.54        0.23      1.94 o
   9  13   5      448.57      446.17     10.21 o
  10  13   5       82.39       79.98      5.63 o
  11  13   5       46.46       47.14      5.49 o
  12  13   5       18.64       15.16      2.88 o
  13  13   5        5.66        4.31      4.61 o
  14  13   5      106.56      104.67      8.28 o
  15  13   5       16.55       16.64      4.71 o
  -4  14   5        2.84        4.37      3.20 o
  -3  14   5      116.73      126.76     10.18 o
  -2  14   5      593.45      665.50     18.39 o
  -1  14   5        8.90        5.10      7.13 o
   0  14   5        9.17       -3.17      6.10 o
   1  14   5        3.44        1.13      6.35 o
   2  14   5       17.30       13.44      6.88 o
   3  14   5       29.83       29.07      5.97 o
   4  14   5      111.47      133.88      6.21 o
   5  14   5       10.96       11.08      3.54 o
   6  14   5       78.29       86.34      5.47 o
   7  14   5       31.61       22.54      6.04 o
   8  14   5       83.87       83.77      7.96 o
   9  14   5      306.15      296.10     10.01 o
  10  14   5      146.14      139.37      6.02 o
  11  14   5        9.72        9.28      2.66 o
  12  14   5        0.26       -0.66      1.84 o
  13  14   5       18.04       15.23      3.59 o
  14  14   5        2.18        1.37      2.58 o
  -3  15   5       10.89        9.14      6.09 o
  -2  15   5        2.04       -4.71      8.34 o
  -1  15   5       96.31       84.57     12.34 o
   0  15   5        5.63        9.90      7.30 o
   1  15   5      105.44      119.90     14.02 o
   2  15   5       33.81       47.66      8.79 o
   3  15   5        8.06       11.50      3.68 o
   4  15   5      232.27      242.59      8.46 o
   5  15   5        4.44        4.79      3.91 o
   6  15   5       10.81       12.58      4.12 o
   7  15   5       27.35       22.26      6.33 o
   8  15   5       60.49       54.24     11.02 o
   9  15   5        8.02        2.86      5.44 o
  10  15   5      116.82      122.74      6.28 o
  11  15   5        2.75       -0.80      2.14 o
  12  15   5       33.46       31.83      4.10 o
  13  15   5       45.73       43.13      5.10 o
  14  15   5        4.21        5.30      3.20 o
  -1  16   5        1.15       -0.36      6.76 o
   0  16   5       30.00       26.63      8.82 o
   1  16   5        5.73       -6.21      5.17 o
   2  16   5      195.96      210.09     15.53 o
   3  16   5        0.17        3.72      5.45 o
   4  16   5       19.18       13.97      4.13 o
   5  16   5        0.81       -0.20      2.62 o
   6  16   5        6.29        6.34      5.13 o
   7  16   5        9.98        7.66      4.16 o
   8  16   5      168.94      167.18     10.36 o
   9  16   5      303.66      299.06     13.78 o
  10  16   5       62.57       53.16      7.35 o
  11  16   5      152.05      169.44      7.85 o
  12  16   5      108.02      112.08      8.09 o
  13  16   5       46.70       47.65      6.25 o
   1  17   5       21.91       26.24      7.60 o
   2  17   5        4.16       -1.03      4.53 o
   3  17   5        0.47       -0.65      5.47 o
   4  17   5        0.01        1.05      3.44 o
   5  17   5        1.17        0.25      3.42 o
   6  17   5      140.42      136.87      8.20 o
   7  17   5       78.61       71.42      7.77 o
   8  17   5       18.51       10.78      7.06 o
   9  17   5       69.87       85.47      9.07 o
  10  17   5        3.01        3.49      6.93 o
  11  17   5        1.41        0.81      4.19 o
   4  18   5        9.99       12.99      6.89 o
   5  18   5        7.86        9.02      4.17 o
   6  18   5        1.06       -0.31      3.38 o
   7  18   5       31.46       23.24      5.06 o
   8  18   5       15.77       19.58      4.20 o
   9  18   5        3.46        7.59      4.07 o
  -6 -17   6       52.76       53.25      6.30 o
  -5 -17   6       14.38       14.26      4.79 o
  -4 -17   6       12.48       12.14      3.95 o
  -3 -17   6        3.70        6.49      6.14 o
  -8 -16   6       31.42       34.97      4.60 o
  -7 -16   6       22.27       25.05      4.65 o
  -6 -16   6       48.28       44.75      6.10 o
  -5 -16   6        4.73        5.64      3.43 o
  -4 -16   6       33.28       33.54      4.87 o
  -3 -16   6      140.00      154.98     13.46 o
  -2 -16   6       12.35       16.94      4.22 o
  -1 -16   6        3.57        0.89      3.24 o
   0 -16   6       11.74       16.32      5.66 o
   1 -16   6        1.42       -6.64      4.32 o
 -10 -15   6       56.62       63.13      6.95 o
  -9 -15   6      231.78      265.65     15.75 o
  -8 -15   6        0.39        2.18      2.48 o
  -7 -15   6       88.24       90.81      6.51 o
  -6 -15   6       77.52       82.32      7.35 o
  -5 -15   6       18.59        9.03      3.86 o
  -4 -15   6       70.92       83.01      8.41 o
  -3 -15   6        1.59        6.43      2.95 o
  -2 -15   6        4.95        5.21      2.73 o
  -1 -15   6       57.65       62.24      5.10 o
   0 -15   6      233.38      266.00     10.51 o
   1 -15   6        6.77        5.77      4.65 o
   2 -15   6       11.41       15.13      5.57 o
   3 -15   6       92.41       99.35     10.14 o
 -11 -14   6       22.46       24.05      3.84 o
 -10 -14   6       55.22       51.60      5.01 o
  -9 -14   6       92.44      100.73      6.82 o
  -8 -14   6      163.08      186.00      8.88 o
  -7 -14   6        0.63        1.53      2.49 o
  -6 -14   6       43.57       49.52      5.46 o
  -5 -14   6       60.94       59.44      8.87 o
  -4 -14   6       91.86      107.59      7.86 o
  -3 -14   6        8.88        7.89      2.95 o
  -2 -14   6      239.84      265.48      8.44 o
  -1 -14   6        0.13        3.12      2.56 o
   0 -14   6        1.93        1.48      2.94 o
   1 -14   6      119.26      133.19     10.42 o
   2 -14   6        1.73        0.25      6.54 o
   3 -14   6        6.81        4.21      6.47 o
   4 -14   6       41.56       43.53      7.89 o
   5 -14   6      146.62      157.17     19.60 o
 -12 -13   6       44.21       35.57      8.01 o
 -11 -13   6       18.03       13.61      3.03 o
 -10 -13   6        0.06       -0.92      2.06 o
  -9 -13   6      224.75      231.50      9.13 o
  -8 -13   6      372.41      399.29     10.65 o
  -7 -13   6       41.03       46.66      4.91 o
  -6 -13   6       72.90       79.67      5.61 o
  -5 -13   6        0.61       -0.96      1.83 o
  -4 -13   6       71.69       75.62      6.42 o
  -3 -13   6        7.46       10.78      3.34 o
  -2 -13   6        0.25       -3.67      2.33 o
  -1 -13   6        3.40       -2.40      1.84 o
   0 -13   6        0.45        0.77      2.08 o
   1 -13   6      179.87      192.82      7.93 o
   2 -13   6       96.56      103.81      9.72 o
   3 -13   6        8.69        6.44      5.37 o
   4 -13   6       88.50      105.90     18.09 o
   5 -13   6       36.81       49.59      7.88 o
   6 -13   6       28.48       28.46      7.48 o
 -12 -12   6        0.03        1.06      2.17 o
 -11 -12   6       15.72       15.04      3.06 o
 -10 -12   6       28.60       30.69      3.37 o
  -9 -12   6       23.46       21.26      3.09 o
  -8 -12   6        0.01       -0.73      1.95 o
  -7 -12   6      102.62      109.02      7.00 o
  -6 -12   6        0.19        2.13      1.71 o
  -5 -12   6        1.90       -0.74      2.16 o
  -4 -12   6      119.20      116.76      5.92 o
  -3 -12   6       79.74       83.48      8.00 o
  -2 -12   6        1.82        1.54      1.89 o
  -1 -12   6        6.57        3.40      3.06 o
   0 -12   6        7.27        9.56      2.87 o
   1 -12   6        2.00        4.62      2.58 o
   2 -12   6       83.97       89.15      9.01 o
   3 -12   6        9.90        8.32      5.23 o
   4 -12   6        0.07       -4.15      7.28 o
   5 -12   6      114.87      126.63     13.65 o
   6 -12   6        0.70        1.98      3.28 o
   7 -12   6        0.20        2.28      2.89 o
 -13 -11   6      190.86      218.90     10.65 o
 -12 -11   6       14.33       12.25      3.53 o
 -11 -11   6      188.60      206.03      7.66 o
 -10 -11   6       26.26       30.42      3.23 o
  -9 -11   6       30.82       27.39      3.17 o
  -8 -11   6      434.68      463.10     10.80 o
  -7 -11   6       82.54       76.06      4.81 o
  -6 -11   6        0.95        2.35      2.28 o
  -5 -11   6        2.51        3.47      1.78 o
  -4 -11   6       10.73        8.82      2.66 o
  -3 -11   6       73.17       62.83      4.18 o
  -2 -11   6       39.34       34.71      3.38 o
  -1 -11   6       15.30       14.84      2.51 o
   0 -11   6       42.74       33.23      3.28 o
   1 -11   6       32.40       30.12      3.09 o
   2 -11   6        1.81        1.01      2.21 o
   3 -11   6       14.50       10.57      4.90 o
   4 -11   6       79.08       91.03      6.80 o
   5 -11   6      117.70      124.17     11.90 o
   6 -11   6       17.80       11.62      2.63 o
   7 -11   6       59.14       56.38      6.02 o
   8 -11   6       13.20        8.03      3.43 o
 -13 -10   6      109.46      108.43      5.92 o
 -12 -10   6      234.02      266.56     12.36 o
 -11 -10   6        1.25       -1.06      1.53 o
 -10 -10   6       33.76       33.71      3.26 o
  -9 -10   6      457.12      449.08     10.81 o
  -8 -10   6       87.89       81.21      4.68 o
  -7 -10   6       65.78       59.71      4.12 o
  -6 -10   6        6.61        9.63      1.98 o
  -5 -10   6       45.63       59.40      3.56 o
  -4 -10   6       84.60       77.36      4.52 o
  -3 -10   6       40.42       41.03      3.54 o
  -2 -10   6       63.08       71.94      5.02 o
  -1 -10   6      235.68      238.35      7.16 o
   0 -10   6        0.36        2.63      1.75 o
   1 -10   6      173.81      143.93      5.47 o
   2 -10   6       46.48       37.24      3.81 o
   3 -10   6       18.68       13.95      2.63 o
   4 -10   6      137.02      140.23      5.54 o
   5 -10   6       58.20       51.11      5.69 o
   6 -10   6       29.62       31.52      3.58 o
   7 -10   6       30.33       17.70      3.51 o
   8 -10   6       30.51       28.92      5.07 o
   9 -10   6        2.15        0.34      2.80 o
 -13  -9   6       67.40       73.80      7.62 o
 -12  -9   6       62.49       63.44      6.34 o
 -11  -9   6      206.18      204.91      7.59 o
 -10  -9   6       31.43       34.01      3.25 o
  -9  -9   6      293.73      290.40      7.63 o
  -8  -9   6        7.15        5.59      1.55 o
  -7  -9   6      199.22      201.80      6.12 o
  -6  -9   6       65.69       60.44      3.90 o
  -5  -9   6       16.70       15.60      2.10 o
  -4  -9   6       95.93       80.97      3.97 o
  -3  -9   6      218.64      204.60      8.02 o
  -2  -9   6       28.93       28.12      2.30 o
  -1  -9   6       22.21       16.72      2.14 o
   0  -9   6      275.33      289.30      7.12 o
   1  -9   6      222.69      189.31      6.00 o
   2  -9   6       21.25       19.37      2.30 o
   3  -9   6        6.08        6.44      1.78 o
   4  -9   6      165.94      164.84      7.34 o
   5  -9   6      131.56      134.02      5.82 o
   6  -9   6        3.87        4.17      2.30 o
   7  -9   6       26.03       33.03      4.21 o
   8  -9   6       43.65       42.76      8.71 o
   9  -9   6        7.73        7.37      4.31 o
  10  -9   6       12.74       15.78      4.09 o
 -13  -8   6       98.65      108.83      6.78 o
 -12  -8   6        9.20        8.79      2.05 o
 -11  -8   6       22.54       22.01      2.64 o
 -10  -8   6        2.53        0.90      1.23 o
  -9  -8   6        0.98        0.13      1.58 o
  -8  -8   6      115.15      119.69      4.73 o
  -7  -8   6        7.80        6.93      1.34 o
  -6  -8   6        5.56        9.24      1.76 o
  -5  -8   6        1.17        0.92      1.10 o
  -4  -8   6      163.59      164.02      4.88 o
  -3  -8   6       86.73       93.50      3.90 o
  -2  -8   6      558.30      534.97      8.50 o
  -1  -8   6       40.90       30.65      2.43 o
   0  -8   6      134.66      120.35      4.09 o
   1  -8   6       85.59       78.53      4.76 o
   2  -8   6       75.93       74.72      3.45 o
   3  -8   6        6.67       15.34      4.18 o
   4  -8   6      118.25      114.41      4.95 o
   5  -8   6       80.03       80.16      4.98 o
   6  -8   6        0.16        1.20      1.91 o
   7  -8   6       10.99       13.69      2.80 o
   8  -8   6       29.67       34.41      4.22 o
   9  -8   6       21.57       13.61      3.15 o
  10  -8   6        4.27        7.20      2.95 o
  11  -8   6        2.04        5.62      2.94 o
 -14  -7   6       24.59       29.32      9.22 o
 -13  -7   6        0.30        2.66      2.17 o
 -12  -7   6       36.08       33.28      2.46 o
 -11  -7   6       40.61       43.01      3.22 o
 -10  -7   6       37.21       41.47      3.21 o
  -9  -7   6       76.20       86.29      4.24 o
  -8  -7   6      121.66      115.78      3.80 o
  -7  -7   6      130.86      110.82      3.59 o
  -6  -7   6      162.02      156.75      4.20 o
  -5  -7   6      579.28      535.60      9.39 o
  -4  -7   6     1392.49     1355.26     18.61 o
  -3  -7   6        0.16        1.32      1.13 o
  -2  -7   6      139.03      118.08      3.43 o
  -1  -7   6      596.54      574.30      8.78 o
   0  -7   6      212.46      244.99      5.15 o
   1  -7   6       93.35       73.75      2.54 o
   2  -7   6       79.90       86.20      3.16 o
   3  -7   6        4.58        4.32      1.28 o
   4  -7   6      148.04      135.51      7.01 o
   5  -7   6      218.68      189.83      6.18 o
   6  -7   6       50.06       43.66      4.24 o
   7  -7   6       40.94       30.63      4.39 o
   8  -7   6      120.37      114.98      7.17 o
   9  -7   6        1.47        3.94      2.50 o
  10  -7   6        2.81        6.94      2.90 o
  11  -7   6       69.03       66.43      6.56 o
  12  -7   6       21.31       24.28      4.44 o
 -14  -6   6       23.39       25.99      8.55 o
 -13  -6   6       44.51       53.11      4.81 o
 -12  -6   6      162.34      170.66      6.37 o
 -11  -6   6       75.42       78.23      3.31 o
 -10  -6   6       24.71       21.56      2.29 o
  -9  -6   6        3.18        3.57      1.24 o
  -8  -6   6      211.55      188.69      5.53 o
  -7  -6   6       93.40       89.09      3.19 o
  -6  -6   6      287.50      231.04      4.97 o
  -5  -6   6      202.01      196.50      5.44 o
  -4  -6   6      485.54      447.59      9.07 o
  -3  -6   6       72.08       68.42      3.11 o
  -2  -6   6      324.64      299.78      5.30 o
  -1  -6   6      215.70      183.85      3.97 o
   0  -6   6        1.65        0.46      0.87 o
   1  -6   6       24.19       20.36      1.67 o
   2  -6   6      195.46      196.22      4.45 o
   3  -6   6       85.74       77.99      2.97 o
   4  -6   6        2.84        0.42      1.48 o
   5  -6   6      830.28      786.00     13.42 o
   6  -6   6      118.89      129.37      5.97 o
   7  -6   6      141.46      133.15      7.26 o
   8  -6   6        5.41        5.03      3.52 o
   9  -6   6      432.15      446.11     17.24 o
  10  -6   6        5.47        0.10      2.15 o
  11  -6   6       31.66       34.02      4.68 o
  12  -6   6        4.83        3.29      7.41 o
 -14  -5   6        0.15       -2.94      5.26 o
 -13  -5   6        7.63        4.35      5.74 o
 -12  -5   6       10.05        6.86      2.69 o
 -11  -5   6       13.23       12.72      2.18 o
 -10  -5   6      165.80      162.90      4.22 o
  -9  -5   6      117.33      129.58      4.09 o
  -8  -5   6      188.10      155.48      4.19 o
  -7  -5   6       18.55       13.33      1.47 o
  -6  -5   6       84.64       83.07      2.90 o
  -5  -5   6       59.50       70.28      2.63 o
  -4  -5   6      145.12      131.26      4.29 o
  -3  -5   6     3356.13     3243.62     38.40 o
  -2  -5   6        1.97        0.48      0.89 o
  -1  -5   6      593.63      562.15      8.34 o
   0  -5   6      708.83      692.86      9.85 o
   1  -5   6        0.47        1.05      1.27 o
   2  -5   6        6.72        7.33      1.30 o
   3  -5   6       96.76       84.72      2.83 o
   4  -5   6      221.44      210.26      7.88 o
   5  -5   6      111.25       91.52      3.80 o
   6  -5   6        1.83       -0.61      1.26 o
   7  -5   6      594.36      554.91     13.50 o
   8  -5   6      236.41      219.75      8.08 o
   9  -5   6        2.40        1.98      1.56 o
  10  -5   6       28.51       22.08      3.16 o
  11  -5   6        0.22        3.45      1.87 o
  12  -5   6       12.42       13.53      3.30 o
  13  -5   6       41.93       38.58      5.17 o
 -14  -4   6        6.58        2.12      5.71 o
 -13  -4   6        5.87       -0.83      4.70 o
 -12  -4   6      110.13      141.89     16.20 o
 -11  -4   6       89.76       97.47      4.15 o
 -10  -4   6       15.39       14.40      2.16 o
  -9  -4   6       72.25       78.77      4.04 o
  -8  -4   6       21.52       15.32      1.42 o
  -7  -4   6      718.67      661.31      9.46 o
  -6  -4   6      260.83      278.19      5.50 o
  -5  -4   6     1484.09     1407.41     17.54 o
  -4  -4   6      174.86      179.48      4.46 o
  -3  -4   6      343.57      366.85      6.66 o
  -2  -4   6       50.18       62.86      2.10 o
  -1  -4   6      161.54      224.65      3.65 o
   0  -4   6      344.17      314.03      5.44 o
   1  -4   6      607.27      597.49     10.25 o
   2  -4   6      217.03      243.27      5.68 o
   3  -4   6       17.00       19.93      1.52 o
   4  -4   6       51.79       43.97      2.02 o
   5  -4   6      130.34      129.40      4.41 o
   6  -4   6      166.66      154.45      5.27 o
   7  -4   6        5.34        7.63      1.85 o
   8  -4   6      207.85      197.89      7.07 o
   9  -4   6      107.75      123.67      5.58 o
  10  -4   6       78.13       80.74      5.39 o
  11  -4   6       22.56       18.63      2.78 o
  12  -4   6        3.43        3.81      2.19 o
  13  -4   6       84.13       80.73      6.75 o
 -13  -3   6       70.49       89.63     13.27 o
 -12  -3   6       85.49       81.67     12.16 o
 -11  -3   6        0.48        1.02      1.09 o
 -10  -3   6      277.38      286.93      7.66 o
  -9  -3   6       16.02       13.46      1.92 o
  -8  -3   6      331.17      329.73      7.48 o
  -7  -3   6        4.98        4.80      1.29 o
  -6  -3   6     1225.58     1170.08     14.44 o
  -5  -3   6      769.98      732.77     10.19 o
  -4  -3   6      760.61      746.47     10.16 o
  -3  -3   6       28.79       34.37      1.92 o
  -2  -3   6     2007.29     2141.69     26.21 o
  -1  -3   6      922.86      920.91     10.08 o
   0  -3   6      707.48      744.78      8.66 o
   1  -3   6      545.89      546.92      8.23 o
   2  -3   6       25.74       32.03      2.21 o
   3  -3   6       66.79       70.38      2.22 o
   4  -3   6       56.14       53.85      2.02 o
   5  -3   6      492.24      474.10      8.53 o
   6  -3   6      242.61      224.62     14.41 o
   7  -3   6      886.15      856.97     15.56 o
   8  -3   6      435.03      416.22     12.34 o
   9  -3   6      299.31      299.81      8.73 o
  10  -3   6       35.04       35.80      4.81 o
  11  -3   6      249.47      254.11     12.64 o
  12  -3   6       81.83       91.38      5.28 o
  13  -3   6       19.85       15.38      4.20 o
  14  -3   6        4.23        0.25      2.12 o
 -13  -2   6        0.92        5.81      5.46 o
 -12  -2   6       34.75       26.09      7.83 o
 -11  -2   6       29.17       26.47      7.47 o
 -10  -2   6      140.19      150.66      6.35 o
  -9  -2   6       24.24       19.47      2.11 o
  -8  -2   6      141.08      128.47      4.65 o
  -7  -2   6      214.10      185.98      5.77 o
  -6  -2   6      305.79      296.38      5.71 o
  -5  -2   6       47.57       65.49      2.63 o
  -4  -2   6      927.89      932.23     11.70 o
  -3  -2   6        8.00        8.56      0.82 o
  -2  -2   6       34.78       32.16      1.56 o
  -1  -2   6       12.42       17.40      0.92 o
   0  -2   6      671.38      767.51      9.03 o
   1  -2   6       24.50       31.56      2.08 o
   2  -2   6       92.44      120.29      3.17 o
   3  -2   6     1145.39     1318.28     14.65 o
   4  -2   6      198.34      206.51      3.76 o
   5  -2   6      175.26      130.99      3.89 o
   6  -2   6       18.88       18.32      1.99 o
   7  -2   6      230.30      207.51      5.87 o
   8  -2   6        4.74        4.77      1.51 o
   9  -2   6       64.45       62.39      3.84 o
  10  -2   6        3.31        2.95      1.28 o
  11  -2   6        4.17        5.37      1.68 o
  12  -2   6      163.36      161.44      6.46 o
  13  -2   6       16.36       18.23      3.34 o
  14  -2   6       62.85       69.92      9.62 o
 -13  -1   6       32.51       50.73     10.62 o
 -12  -1   6       21.84       14.97      6.30 o
 -11  -1   6       71.68       69.10     10.94 o
 -10  -1   6      182.88      183.78      5.39 o
  -9  -1   6        6.50        4.34      1.32 o
  -8  -1   6       63.04       59.32      3.33 o
  -7  -1   6       12.00        8.92      1.63 o
  -6  -1   6       64.25       59.11      3.10 o
  -5  -1   6       61.96       58.23      2.43 o
  -4  -1   6      177.51      145.63      3.03 o
  -3  -1   6      357.41      414.26      6.18 o
  -2  -1   6     1127.65     1234.99     15.96 o
  -1  -1   6      813.90      811.22     11.01 o
   0  -1   6      339.54      358.79      5.73 o
   1  -1   6      967.23      981.64     13.16 o
   2  -1   6      105.71       99.76      3.04 o
   3  -1   6       96.10      111.65      2.69 o
   4  -1   6     1067.90     1065.57     12.05 o
   5  -1   6       30.71       40.86      1.95 o
   6  -1   6      451.16      428.76      7.63 o
   7  -1   6      102.45      110.50      4.34 o
   8  -1   6     1423.28     1297.36     21.04 o
   9  -1   6      164.04      158.77      5.56 o
  10  -1   6        4.79        2.11      1.29 o
  11  -1   6        4.45        3.30      1.44 o
  12  -1   6       78.12       89.28      4.68 o
  13  -1   6       32.00       31.32      3.37 o
  14  -1   6       64.60       78.52      6.12 o
  15  -1   6       39.90       42.06     13.66 o
 -12   0   6        1.89        3.05      4.93 o
 -11   0   6        3.68        6.60      4.72 o
 -10   0   6       66.90       66.32      3.21 o
  -9   0   6       24.27       26.08      4.09 o
  -8   0   6      229.91      224.37      6.40 o
  -7   0   6      671.72      668.45     13.74 o
  -6   0   6        2.20        4.03      1.27 o
  -5   0   6       11.08        6.72      1.09 o
  -4   0   6      121.60      124.36      4.31 o
  -3   0   6      639.97      673.19      9.35 o
  -2   0   6      519.40      549.31      7.32 o
  -1   0   6       68.89       58.79      1.65 o
   0   0   6     1301.81     1440.40     15.28 o
   1   0   6       20.72       23.84      1.63 o
   2   0   6      547.85      611.87      8.90 o
   3   0   6     2623.92     2798.09     34.02 o
   4   0   6     1335.90     1456.29     15.81 o
   5   0   6      820.84      820.28     12.60 o
   6   0   6      686.99      674.21     12.02 o
   7   0   6      389.86      321.08      7.47 o
   8   0   6      145.38      129.32      4.30 o
   9   0   6      128.39      135.15      4.53 o
  10   0   6      220.89      213.04      6.64 o
  11   0   6        6.09        4.56      1.56 o
  12   0   6      210.54      221.33      8.34 o
  13   0   6       49.06       47.49      3.89 o
  14   0   6        4.65        2.94      2.03 o
  15   0   6       46.02       49.90      4.82 o
 -12   1   6       32.60       17.84      6.97 o
 -11   1   6       49.70       43.88      4.42 o
 -10   1   6       37.63       42.28      2.93 o
  -9   1   6      187.22      191.27      5.99 o
  -8   1   6      136.62      135.35      4.91 o
  -7   1   6      163.94      157.82      5.33 o
  -6   1   6       14.92       20.08      2.16 o
  -5   1   6      490.49      472.91     10.49 o
  -4   1   6       41.25       53.57      2.80 o
  -3   1   6        0.46        0.19      0.42 o
  -2   1   6        1.55        3.05      0.75 o
  -1   1   6      880.17      906.06     15.66 o
   0   1   6       51.60       46.03      1.27 o
   1   1   6      379.53      479.01      6.48 o
   2   1   6      322.65      376.70      6.03 o
   3   1   6     2895.46     3056.74     41.21 o
   4   1   6      257.47      272.15      4.12 o
   5   1   6       31.71       39.76      1.88 o
   6   1   6        0.02        0.62      0.57 o
   7   1   6      221.98      212.31      5.50 o
   8   1   6       19.56       15.55      1.95 o
   9   1   6       21.28       15.73      2.03 o
  10   1   6     1198.51     1112.73     20.69 o
  11   1   6       14.35        9.30      2.21 o
  12   1   6       35.69       26.07      3.18 o
  13   1   6       84.95       88.44      4.52 o
  14   1   6      228.47      232.04      7.53 o
  15   1   6       60.75       61.49      5.14 o
 -11   2   6       30.25       32.16      4.51 o
 -10   2   6        0.00        2.44      1.73 o
  -9   2   6      414.86      412.82     15.44 o
  -8   2   6      475.62      480.38     11.38 o
  -7   2   6      133.58      121.40      4.85 o
  -6   2   6      112.25      105.93      4.68 o
  -5   2   6      171.01      150.77     16.55 o
  -4   2   6      154.76      175.27      4.44 o
  -3   2   6        0.59        2.50      0.99 o
  -2   2   6       62.38       46.56      2.58 o
  -1   2   6       13.94       15.48      1.42 o
   0   2   6      233.95      267.11      4.21 o
   1   2   6     4677.21     5009.65     64.31 o
   2   2   6      794.13      985.41     11.98 o
   3   2   6      151.27      159.83      3.85 o
   4   2   6      515.77      567.58      7.79 o
   5   2   6      612.47      573.10      7.74 o
   6   2   6     1566.15     1492.91     22.76 o
   7   2   6       58.29       48.11      2.63 o
   8   2   6      661.95      664.47     12.14 o
   9   2   6      265.47      233.26      6.64 o
  10   2   6        2.80        0.60      1.04 o
  11   2   6       37.01       39.28      3.24 o
  12   2   6        7.77       13.40      3.22 o
  13   2   6      257.92      256.68      7.81 o
  14   2   6       50.69       63.16      4.39 o
  15   2   6       13.80       14.46      2.84 o
  16   2   6      127.49      153.68      7.05 o
 -11   3   6      124.69      147.54     15.78 o
 -10   3   6      410.98      419.44     10.71 o
  -9   3   6       57.95       60.40      4.22 o
  -8   3   6      420.35      401.01     10.42 o
  -7   3   6       50.08       47.33      4.90 o
  -6   3   6      621.90      611.93     13.58 o
  -5   3   6       23.96       21.12      3.69 o
  -4   3   6        0.03       -1.11      0.77 o
  -3   3   6      108.26      124.32      2.99 o
  -2   3   6       73.56       82.75      3.27 o
  -1   3   6     1021.86     1058.29     21.25 o
   0   3   6       62.92       57.78      1.94 o
   1   3   6      410.88      457.29      5.23 o
   2   3   6      186.81      251.15      4.20 o
   3   3   6        7.04       15.49      1.14 o
   4   3   6       22.14       24.54      1.26 o
   5   3   6       46.32       36.91      1.69 o
   6   3   6      268.06      299.99      5.84 o
   7   3   6      562.70      552.36     10.45 o
   8   3   6      359.45      317.58      7.25 o
   9   3   6      398.41      361.68      8.09 o
  10   3   6      352.74      319.81      8.32 o
  11   3   6       77.94       64.48      3.85 o
  12   3   6       68.00       68.39      7.99 o
  13   3   6       54.64       55.14      5.57 o
  14   3   6      128.24      142.16      5.71 o
  15   3   6      263.04      290.86      9.94 o
  16   3   6       42.11       44.14      4.36 o
 -11   4   6        7.46        4.06      2.71 o
 -10   4   6      147.71      146.20      6.23 o
  -9   4   6        0.66        0.91      1.59 o
  -8   4   6      135.33      139.63      5.88 o
  -7   4   6      360.89      362.82     10.03 o
  -6   4   6       71.35       56.01      8.36 o
  -5   4   6       36.22       39.60      3.42 o
  -4   4   6      139.95      137.20      8.72 o
  -3   4   6      268.77      260.65      7.49 o
  -2   4   6        0.50        2.97      1.06 o
  -1   4   6      382.78      416.06      8.31 o
   0   4   6     3127.68     3384.55     34.00 o
   1   4   6      533.55      626.16      8.23 o
   2   4   6      550.04      529.20      7.48 o
   3   4   6      358.51      430.65      6.55 o
   4   4   6      117.81      119.90      2.70 o
   5   4   6      374.20      414.97      6.34 o
   6   4   6      130.42      121.13      3.48 o
   7   4   6      740.69      689.67     12.46 o
   8   4   6      812.43      748.51     13.42 o
   9   4   6      270.70      268.38      6.73 o
  10   4   6      107.55      111.38      6.70 o
  11   4   6       32.77       27.28      2.72 o
  12   4   6      306.37      335.63     11.94 o
  13   4   6       32.47       36.79      3.67 o
  14   4   6      104.62      108.49      5.08 o
  15   4   6       17.72       16.17      2.96 o
  16   4   6        3.16        3.87      2.06 o
 -11   5   6       34.46       30.85      5.06 o
 -10   5   6       35.39       35.52      5.55 o
  -9   5   6       14.80       11.94      3.20 o
  -8   5   6       13.87       12.39      3.03 o
  -7   5   6      394.95      387.95     12.91 o
  -6   5   6       84.00       78.27      4.62 o
  -5   5   6     1170.12     1110.89     22.23 o
  -4   5   6      663.62      654.72     22.53 o
  -3   5   6        5.28        3.94      1.45 o
  -2   5   6      281.70      275.45      6.50 o
  -1   5   6      888.53      993.82     13.18 o
   0   5   6      148.65      230.35      4.84 o
   1   5   6     1634.40     1887.79     23.78 o
   2   5   6       20.01       10.68      1.32 o
   3   5   6       22.47       26.02      1.64 o
   4   5   6       17.26       30.63      1.55 o
   5   5   6      154.21      194.86      3.64 o
   6   5   6        2.84        7.45      1.25 o
   7   5   6     1798.43     1694.50     26.03 o
   8   5   6      143.55      148.86      5.95 o
   9   5   6      278.55      241.66      6.87 o
  10   5   6      129.73      134.88      5.44 o
  11   5   6      219.05      188.58      6.29 o
  12   5   6      142.13      143.83      5.58 o
  13   5   6       72.07       82.52      4.93 o
  14   5   6      245.80      242.48      7.75 o
  15   5   6      224.63      243.65     11.40 o
  16   5   6       59.57       60.60      6.88 o
 -10   6   6       14.75       13.36      4.36 o
  -9   6   6       25.36       19.39      4.76 o
  -8   6   6       58.42       60.94     17.16 o
  -7   6   6      210.94      211.78      9.30 o
  -6   6   6       23.28       21.61      6.38 o
  -5   6   6       62.51       58.12      6.04 o
  -4   6   6       74.38       64.44      5.52 o
  -3   6   6       86.85       69.31      5.70 o
  -2   6   6       26.91       19.33      3.23 o
  -1   6   6      601.55      684.11     12.45 o
   0   6   6      145.55      201.87      4.73 o
   1   6   6     2916.67     3350.65     37.01 o
   2   6   6       68.56       89.56      3.26 o
   3   6   6      198.82      248.64      4.61 o
   4   6   6       80.51       80.21      2.18 o
   5   6   6     1760.48     1769.01     22.50 o
   6   6   6       43.32       41.45      2.57 o
   7   6   6     1151.70     1083.41     14.97 o
   8   6   6      615.65      571.73     10.00 o
   9   6   6     1125.32     1101.73     18.79 o
  10   6   6      198.04      209.88      6.82 o
  11   6   6      104.62       87.62      4.28 o
  12   6   6      157.81      152.04      6.97 o
  13   6   6       15.09       18.41      2.60 o
  14   6   6      118.65      116.07      6.12 o
  15   6   6       80.06       84.84      6.16 o
  16   6   6      152.12      161.94      7.48 o
 -10   7   6       56.15       61.97      7.84 o
  -9   7   6      118.48      114.28      9.60 o
  -8   7   6        4.74        3.65      3.86 o
  -7   7   6       40.36       46.48      5.02 o
  -6   7   6       84.41       89.56     15.82 o
  -5   7   6      310.64      290.65     11.36 o
  -4   7   6      168.92      180.92     15.87 o
  -3   7   6       81.13       90.39      6.04 o
  -2   7   6      542.88      594.36     20.71 o
  -1   7   6     1049.44     1139.65     25.03 o
   0   7   6     2002.72     2403.80     36.22 o
   1   7   6      411.14      435.91      7.31 o
   2   7   6      456.82      558.69      8.44 o
   3   7   6       35.55       41.69      2.17 o
   4   7   6        0.51        0.25      0.67 o
   5   7   6       41.77       38.71      2.19 o
   6   7   6      147.90      116.60      3.18 o
   7   7   6        0.49       -0.89      1.05 o
   8   7   6     1487.06     1368.75     18.56 o
   9   7   6      268.90      256.33      5.84 o
  10   7   6      181.37      138.02      6.28 o
  11   7   6      135.99      140.30      5.66 o
  12   7   6        7.85        4.76      1.58 o
  13   7   6       29.96       27.55      4.61 o
  14   7   6        7.37        6.78      3.13 o
  15   7   6      127.17      143.19      8.27 o
  16   7   6       83.84       85.21      6.32 o
  -9   8   6        1.38        1.90      3.55 o
  -8   8   6       59.28       57.90      8.02 o
  -7   8   6       44.18       41.52      4.99 o
  -6   8   6      106.84       95.50      9.05 o
  -5   8   6        0.04       -1.21      2.11 o
  -4   8   6        4.87        3.44      2.43 o
  -3   8   6      191.47      195.59      9.46 o
  -2   8   6       32.27       27.13      4.39 o
  -1   8   6      308.28      288.05      8.97 o
   0   8   6      390.38      425.87     11.30 o
   1   8   6       12.01       25.05      2.18 o
   2   8   6        4.68        2.39      1.34 o
   3   8   6       71.80       96.92      3.22 o
   4   8   6       50.20       52.33      3.27 o
   5   8   6      125.91      128.92      3.78 o
   6   8   6      147.66      124.31      3.58 o
   7   8   6      423.55      396.43      8.21 o
   8   8   6      515.70      478.93      8.52 o
   9   8   6       93.84      101.55      3.76 o
  10   8   6        0.03        1.88      2.86 o
  11   8   6       48.06       48.99      7.26 o
  12   8   6        6.98        8.93      1.95 o
  13   8   6      111.45      102.88      7.52 o
  14   8   6       44.63       43.20      4.35 o
  15   8   6       48.42       52.64      7.09 o
  16   8   6        0.08        0.55      2.06 o
  -8   9   6       32.76       31.35      6.71 o
  -7   9   6        2.72       -0.76      3.09 o
  -6   9   6       54.04       40.30      5.44 o
  -5   9   6        3.64        0.16      2.06 o
  -4   9   6       14.86       11.05      3.28 o
  -3   9   6      399.03      416.93     21.30 o
  -2   9   6       15.54       16.19      3.84 o
  -1   9   6     1070.28     1211.72     24.56 o
   0   9   6       67.51       69.07      5.23 o
   1   9   6      280.94      309.07      6.79 o
   2   9   6       31.77       28.34      2.47 o
   3   9   6       17.14       21.13      3.40 o
   4   9   6        9.96       16.66      2.55 o
   5   9   6      148.21      136.71      4.54 o
   6   9   6      273.42      257.47      5.57 o
   7   9   6      128.86      133.32      4.62 o
   8   9   6      202.87      189.98      5.61 o
   9   9   6      109.75       97.26      4.55 o
  10   9   6       32.53       23.83      2.67 o
  11   9   6       40.62       39.13      5.91 o
  12   9   6       37.42       38.44      3.91 o
  13   9   6       70.03       73.49      5.35 o
  14   9   6        0.51       -0.19      1.46 o
  15   9   6        2.17        4.13      2.41 o
  16   9   6       51.46       57.76      5.58 o
  -7  10   6       11.04       11.79      5.01 o
  -6  10   6       29.73       39.23      5.61 o
  -5  10   6        0.47        4.09      2.82 o
  -4  10   6      193.33      173.91      9.92 o
  -3  10   6      453.74      464.70     16.94 o
  -2  10   6       64.85       64.01      6.78 o
  -1  10   6       10.74       15.44      3.17 o
   0  10   6      182.60      186.92      9.69 o
   1  10   6        3.22        1.43      1.97 o
   2  10   6      355.31      362.16      7.98 o
   3  10   6      515.75      555.20     12.05 o
   4  10   6      469.67      432.40     11.32 o
   5  10   6      125.42      137.89      4.92 o
   6  10   6        1.39        0.03      1.19 o
   7  10   6        2.70        2.26      1.53 o
   8  10   6      160.77      151.54      5.19 o
   9  10   6      111.11      111.42      5.08 o
  10  10   6       12.85       16.34      3.21 o
  11  10   6       10.82       10.99      2.70 o
  12  10   6        0.21        2.85      3.45 o
  13  10   6      120.35      132.57      6.48 o
  14  10   6       50.48       55.67      4.87 o
  15  10   6        8.84        7.82      3.83 o
  16  10   6        0.52       -0.91      2.09 o
  -7  11   6       37.20       38.38      7.96 o
  -6  11   6       12.31       11.01      4.75 o
  -5  11   6        6.58       12.46      3.88 o
  -4  11   6       31.68       30.77      5.38 o
  -3  11   6       35.01       31.45      5.41 o
  -2  11   6        8.33        8.57      3.46 o
  -1  11   6      125.73      120.92     10.39 o
   0  11   6      120.05      148.25      7.21 o
   1  11   6        4.61        5.33      2.11 o
   2  11   6        0.02        2.43      1.95 o
   3  11   6      141.09      142.60      6.26 o
   4  11   6      194.37      186.65      6.06 o
   5  11   6        4.20        5.03      2.34 o
   6  11   6        9.34       10.69      1.72 o
   7  11   6      208.48      191.96      6.03 o
   8  11   6       71.52       75.52      4.81 o
   9  11   6        0.26        0.03      1.37 o
  10  11   6      118.08      123.67      5.63 o
  11  11   6      272.23      249.76      7.98 o
  12  11   6      166.60      160.94      7.44 o
  13  11   6      120.53      123.83      6.74 o
  14  11   6       16.37       15.24      3.08 o
  15  11   6        0.26        2.72      2.44 o
  16  11   6        5.79        4.86      2.77 o
  -6  12   6        2.99        4.44      4.37 o
  -5  12   6        3.65        2.11      3.81 o
  -4  12   6       23.79       23.79      5.22 o
  -3  12   6       38.97       45.23      7.03 o
  -2  12   6      263.75      312.23     14.34 o
  -1  12   6       80.18       88.04      6.71 o
   0  12   6       75.66       82.31      6.45 o
   1  12   6       33.16       33.05      4.40 o
   2  12   6        6.17        6.99      2.82 o
   3  12   6      776.86      843.10     21.76 o
   4  12   6      223.25      222.55      6.84 o
   5  12   6       53.16       55.67      4.67 o
   6  12   6       85.18       88.63      6.05 o
   7  12   6      231.46      209.91      7.01 o
   8  12   6        0.02       -0.81      1.80 o
   9  12   6        3.27        3.86      1.78 o
  10  12   6      160.72      153.44      6.41 o
  11  12   6        1.95        1.39      3.19 o
  12  12   6        2.64       -0.29      2.19 o
  13  12   6        5.34        7.49      2.60 o
  14  12   6       23.82       25.15      4.32 o
  15  12   6       10.64       11.21      4.27 o
  -5  13   6       19.04       12.45      3.96 o
  -4  13   6       13.59        5.70      4.93 o
  -3  13   6       65.53       82.90      8.82 o
  -2  13   6      482.61      565.23     16.45 o
  -1  13   6      139.52      149.95      8.02 o
   0  13   6       16.51       20.55      4.37 o
   1  13   6        5.48        3.47      5.74 o
   2  13   6      281.77      304.22     11.33 o
   3  13   6        5.81        6.13      3.01 o
   4  13   6       21.41       13.52      5.84 o
   5  13   6       30.90       26.59      4.29 o
   6  13   6      130.91      131.12      7.15 o
   7  13   6      295.17      275.70     16.02 o
   8  13   6      261.13      258.02      9.93 o
   9  13   6      109.72      110.44      5.26 o
  10  13   6        0.09        3.09      1.80 o
  11  13   6        3.51        4.95      2.20 o
  12  13   6        4.53        6.81      2.48 o
  13  13   6      193.93      216.12     15.00 o
  14  13   6       30.41       45.60      5.84 o
  15  13   6       10.94       10.33      4.75 o
  -3  14   6        6.32        3.66      3.33 o
  -2  14   6        4.19        5.08      2.92 o
  -1  14   6       11.94       10.24      4.43 o
   0  14   6      140.29      174.22     14.72 o
   1  14   6       14.01        4.01      7.32 o
   2  14   6      344.18      352.98     20.06 o
   3  14   6       20.67       30.89      4.49 o
   4  14   6      206.16      203.87     13.01 o
   5  14   6        0.54        2.31      2.21 o
   6  14   6      155.59      157.94      7.93 o
   7  14   6       27.36       22.42      6.20 o
   8  14   6      363.56      343.84     18.85 o
   9  14   6       69.68       66.94      4.88 o
  10  14   6       15.58       14.98      2.68 o
  11  14   6       38.59       38.81      4.86 o
  12  14   6        0.03       -0.27      2.03 o
  13  14   6        3.72        6.39      3.35 o
  14  14   6        8.57        6.48      3.40 o
  -2  15   6       26.68       17.55      7.31 o
  -1  15   6      132.85      155.21     16.62 o
   0  15   6       19.27        6.71      7.69 o
   1  15   6        3.29       -5.11      5.86 o
   2  15   6       28.53       39.69      8.81 o
   3  15   6       26.49       32.30      7.78 o
   4  15   6        2.54        2.29      3.28 o
   5  15   6       10.02        5.92      2.84 o
   6  15   6       84.26       75.36      6.56 o
   7  15   6      118.36       91.63     10.67 o
   8  15   6        7.87        3.32      4.79 o
   9  15   6        0.40        1.81      3.21 o
  10  15   6        2.89       -1.50      2.60 o
  11  15   6       78.17       89.38      6.34 o
  12  15   6       23.03       30.62      4.80 o
  13  15   6       47.13       49.17      5.43 o
  14  15   6        5.02        1.70      2.94 o
   0  16   6        3.65        0.43      7.13 o
   1  16   6       16.99       27.00      8.24 o
   2  16   6        0.09       11.78      5.76 o
   3  16   6        3.86        1.85      6.02 o
   4  16   6        7.44        2.30      3.38 o
   5  16   6        5.25        4.07      3.62 o
   6  16   6        4.40        3.63      2.68 o
   7  16   6      729.16      719.67     29.86 o
   8  16   6        5.77        2.57      3.49 o
   9  16   6      165.73      172.40     10.70 o
  10  16   6        0.98        2.70      3.73 o
  11  16   6       54.67       57.20      6.07 o
  12  16   6       42.52       43.41      5.26 o
  13  16   6       17.83       22.65      4.86 o
   2  17   6        1.46       10.75      4.79 o
   3  17   6        0.01        6.34      4.66 o
   4  17   6       25.51       19.83      7.53 o
   5  17   6        9.43        9.81      4.10 o
   6  17   6       41.93       44.29      5.52 o
   7  17   6      247.70      113.79     10.53 o
   8  17   6        9.63       11.65      6.44 o
   9  17   6      150.40      163.85     10.42 o
  10  17   6        0.02        2.45      3.73 o
  11  17   6        3.58        2.15      4.79 o
   5  18   6       55.16       56.22      9.38 o
   6  18   6      193.19      201.96     13.95 o
   7  18   6       41.02       51.41      6.69 o
   8  18   6       74.09       76.37      6.50 o
   9  18   6        2.19        1.90      2.76 o
  -7 -16   7       25.39       34.82      5.62 o
  -6 -16   7       13.71       11.56      3.70 o
  -5 -16   7       44.64       37.47      5.34 o
  -4 -16   7        2.74        9.26      5.06 o
  -3 -16   7        6.58        3.76      2.67 o
  -2 -16   7      101.94      105.25      7.92 o
  -1 -16   7        1.40        1.56      3.29 o
   0 -16   7        0.00        3.50      4.99 o
  -9 -15   7       46.26       36.17      5.60 o
  -8 -15   7        0.70       -0.77      2.91 o
  -7 -15   7      106.56      113.23      9.00 o
  -6 -15   7        4.84        9.70      3.82 o
  -5 -15   7        1.74        7.72      3.57 o
  -4 -15   7       41.62       29.04      9.36 o
  -3 -15   7       22.34       29.28      4.54 o
  -2 -15   7       18.04       17.64      5.64 o
  -1 -15   7        2.52       -1.22      2.99 o
   0 -15   7       86.21       92.80      6.59 o
   1 -15   7        1.70        0.89      4.59 o
   2 -15   7        0.55       -8.42      8.66 o
 -10 -14   7        1.92        1.43      2.63 o
  -9 -14   7       93.29       87.77      8.57 o
  -8 -14   7        4.63        7.27      2.99 o
  -7 -14   7       92.96      115.59      9.59 o
  -6 -14   7       21.65       16.29      3.66 o
  -5 -14   7       30.76       27.52      4.75 o
  -4 -14   7       36.72       36.69      5.23 o
  -3 -14   7       25.41       31.56      4.53 o
  -2 -14   7      168.60      162.69      6.74 o
  -1 -14   7       85.49      101.43      5.84 o
   0 -14   7      107.98      111.21      6.76 o
   1 -14   7       62.69       32.93     12.04 o
   2 -14   7        1.36        3.96     12.30 o
   3 -14   7       22.02       30.16      6.66 o
   4 -14   7       11.62        4.98      5.71 o
 -11 -13   7        9.06        7.06      3.16 o
 -10 -13   7       17.04       11.58      3.61 o
  -9 -13   7       33.30       22.12      4.48 o
  -8 -13   7       28.64       27.91      4.25 o
  -7 -13   7      101.47      105.21      7.25 o
  -6 -13   7       28.77       30.45      3.68 o
  -5 -13   7       57.79       67.43      5.85 o
  -4 -13   7      226.29      234.13      9.97 o
  -3 -13   7       18.60       23.10      4.17 o
  -2 -13   7       30.60       30.63      4.17 o
  -1 -13   7        9.43        7.63      4.21 o
   0 -13   7       43.96       40.59      4.78 o
   1 -13   7        0.00       -1.81      2.62 o
   2 -13   7       39.47       40.47      6.71 o
   3 -13   7      125.45      140.79     11.64 o
   4 -13   7       43.71       46.32      7.84 o
   5 -13   7      150.54      162.43     12.14 o
   6 -13   7        0.58       -9.40      4.70 o
 -12 -12   7       94.53       91.72      8.56 o
 -11 -12   7      112.35      100.94      7.77 o
 -10 -12   7        0.57       -0.13      2.45 o
  -9 -12   7       31.06       39.37      4.61 o
  -8 -12   7      217.19      208.85      8.54 o
  -7 -12   7      283.93      276.91      9.89 o
  -6 -12   7       28.69       31.42      3.81 o
  -5 -12   7       51.44       56.82      4.38 o
  -4 -12   7       81.38      101.77      9.01 o
  -3 -12   7      484.69      501.37     15.27 o
  -2 -12   7      114.20      112.87      5.44 o
  -1 -12   7       21.99       26.11      3.97 o
   0 -12   7        0.00        1.73      3.01 o
   1 -12   7       18.37       16.16      3.51 o
   2 -12   7        0.08       -3.13      3.99 o
   3 -12   7       13.72       15.54      5.55 o
   4 -12   7       11.46        8.30      6.11 o
   5 -12   7        0.63       -0.79     11.10 o
   6 -12   7       12.15       13.26      4.98 o
   7 -12   7      233.45      271.90     11.57 o
 -12 -11   7        9.02       17.48      4.22 o
 -11 -11   7       57.79       57.25      5.88 o
 -10 -11   7        0.74        0.89      1.86 o
  -9 -11   7       18.07       16.53      3.07 o
  -8 -11   7      393.03      400.04     11.75 o
  -7 -11   7        8.14        2.54      2.14 o
  -6 -11   7       43.61       44.41      4.88 o
  -5 -11   7       30.56       38.79      3.52 o
  -4 -11   7      136.22      134.97      5.68 o
  -3 -11   7       11.35        5.74      2.90 o
  -2 -11   7       12.63        8.93      2.28 o
  -1 -11   7      454.71      469.15     10.97 o
   0 -11   7        3.59        4.66      2.13 o
   1 -11   7       98.42       96.85      5.68 o
   2 -11   7       13.67       18.61      3.24 o
   3 -11   7       12.35        6.21      4.61 o
   4 -11   7        2.10        1.27      4.73 o
   5 -11   7       34.73       32.05      4.98 o
   6 -11   7      227.70      252.61     12.41 o
   7 -11   7       48.90       45.10      6.27 o
   8 -11   7       92.84      105.13     15.80 o
 -12 -10   7        0.01       -1.78      2.27 o
 -11 -10   7        0.10        0.58      2.40 o
 -10 -10   7      428.66      467.49     12.59 o
  -9 -10   7        0.39        0.73      3.20 o
  -8 -10   7      145.53      138.29     10.22 o
  -7 -10   7       38.46       42.31      4.08 o
  -6 -10   7      210.27      212.31      7.95 o
  -5 -10   7       10.73       -0.48      1.96 o
  -4 -10   7      154.59      147.52      5.59 o
  -3 -10   7      190.80      178.43      7.85 o
  -2 -10   7       25.05       30.78      2.77 o
  -1 -10   7      155.52      152.14      5.75 o
   0 -10   7        6.11        5.71      2.91 o
   1 -10   7       11.81        6.43      3.78 o
   2 -10   7       22.77       27.66      3.57 o
   3 -10   7       96.85       87.51      8.36 o
   4 -10   7       95.90       98.07      7.09 o
   5 -10   7      112.87      117.54      6.35 o
   6 -10   7       20.37       13.16      2.79 o
   7 -10   7        2.50       -3.83      2.91 o
   8 -10   7        4.19        7.25      3.54 o
   9 -10   7      123.79      109.99      9.26 o
 -13  -9   7        2.25        0.37      1.84 o
 -12  -9   7       56.29       55.23      6.09 o
 -11  -9   7       50.00       50.55      5.78 o
 -10  -9   7      386.97      393.10     10.99 o
  -9  -9   7      135.64      143.78      6.47 o
  -8  -9   7      139.07      142.38      8.99 o
  -7  -9   7        3.15        5.90      4.15 o
  -6  -9   7       32.28       28.47      3.43 o
  -5  -9   7       29.31       20.63      4.04 o
  -4  -9   7      928.79      826.52     13.65 o
  -3  -9   7        0.04        0.86      1.35 o
  -2  -9   7       70.20       55.37      2.94 o
  -1  -9   7        5.26        4.44      1.50 o
   0  -9   7      789.36      709.55     13.84 o
   1  -9   7       53.42       38.26      3.25 o
   2  -9   7      130.76      126.71      7.34 o
   3  -9   7      246.36      220.44      7.54 o
   4  -9   7      139.94      141.39      5.80 o
   5  -9   7       34.02       33.58      3.42 o
   6  -9   7        7.10        6.56      2.58 o
   7  -9   7      116.81      104.64      7.33 o
   8  -9   7        8.10        6.73      2.62 o
   9  -9   7        0.10       -0.89      2.43 o
  10  -9   7        0.67        1.05      2.80 o
 -13  -8   7       15.77       18.49      3.72 o
 -12  -8   7      379.21      402.40     11.54 o
 -11  -8   7        0.33       -0.26      1.68 o
 -10  -8   7       51.65       38.27      4.18 o
  -9  -8   7        9.60        9.11      2.51 o
  -8  -8   7        2.45        3.65      1.68 o
  -7  -8   7      224.94      214.72      6.09 o
  -6  -8   7        3.80        0.08      1.41 o
  -5  -8   7        5.47       12.52      2.21 o
  -4  -8   7       10.21       13.13      1.94 o
  -3  -8   7      408.50      390.81      8.06 o
  -2  -8   7      549.28      496.01      8.13 o
  -1  -8   7      160.73      191.09      5.77 o
   0  -8   7      208.83      199.01      6.09 o
   1  -8   7        3.89        1.03      1.62 o
   2  -8   7      313.07      277.22      7.88 o
   3  -8   7      108.80       94.99      6.26 o
   4  -8   7       18.51       21.54      2.70 o
   5  -8   7        5.01        3.56      2.25 o
   6  -8   7      181.79      169.47      7.88 o
   7  -8   7        1.74        0.20      2.71 o
   8  -8   7      159.77      168.10      9.31 o
   9  -8   7        9.80       12.33      3.50 o
  10  -8   7       75.23       83.10      7.75 o
  11  -8   7        6.30        9.26      3.61 o
 -13  -7   7       60.40       54.18      7.03 o
 -12  -7   7      170.43      169.88     15.79 o
 -11  -7   7       83.03       85.52      4.21 o
 -10  -7   7        0.38       -0.49      1.59 o
  -9  -7   7     1674.35     1733.71     29.32 o
  -8  -7   7        3.92        1.74      1.31 o
  -7  -7   7        1.89        3.66      1.16 o
  -6  -7   7      210.71      202.72      5.57 o
  -5  -7   7      649.53      571.71     11.36 o
  -4  -7   7      287.25      295.34      7.49 o
  -3  -7   7      136.39      118.88      5.18 o
  -2  -7   7      128.56      100.81      3.26 o
  -1  -7   7      494.06      422.86      7.26 o
   0  -7   7      248.02      231.18      5.13 o
   1  -7   7     1479.42     1340.99     18.85 o
   2  -7   7      618.00      491.54      8.57 o
   3  -7   7        3.72        2.11      1.60 o
   4  -7   7       66.45       52.04      3.83 o
   5  -7   7        0.01       -1.54      1.42 o
   6  -7   7       43.69       42.39      3.69 o
   7  -7   7       12.60       19.03      3.02 o
   8  -7   7       62.31       62.86     10.20 o
   9  -7   7       12.42       17.00      3.26 o
  10  -7   7       31.14       26.21      6.61 o
  11  -7   7       47.53       45.49      8.10 o
 -13  -6   7        3.94        2.33      2.05 o
 -12  -6   7       89.82       98.64      5.40 o
 -11  -6   7      372.69      402.51     11.17 o
 -10  -6   7      153.20      156.10      5.30 o
  -9  -6   7      547.29      565.82     13.98 o
  -8  -6   7      297.82      265.74      7.05 o
  -7  -6   7        4.61        0.78      1.15 o
  -6  -6   7      504.67      453.61      9.56 o
  -5  -6   7        8.53       10.36      1.78 o
  -4  -6   7      191.59      150.74      4.98 o
  -3  -6   7      208.48      202.28      5.17 o
  -2  -6   7      819.05      839.67     12.68 o
  -1  -6   7       27.45       26.48      1.99 o
   0  -6   7      129.00      129.48      3.47 o
   1  -6   7      360.91      326.91      6.57 o
   2  -6   7       58.91       53.64      2.40 o
   3  -6   7       16.93       11.36      1.53 o
   4  -6   7      133.71       93.60      3.08 o
   5  -6   7       31.09       32.28      3.23 o
   6  -6   7       51.08       37.88      3.25 o
   7  -6   7       10.25        5.54      2.24 o
   8  -6   7       68.76       65.89      9.91 o
   9  -6   7        6.08        7.19      4.88 o
  10  -6   7      132.10      133.22      8.88 o
  11  -6   7        2.44        1.44      2.37 o
  12  -6   7       11.82       11.21      3.46 o
 -13  -5   7       49.08       56.10     11.63 o
 -12  -5   7      218.07      247.14      7.55 o
 -11  -5   7      145.48      153.59      6.13 o
 -10  -5   7      179.57      192.30      6.97 o
  -9  -5   7       35.57       35.52      2.79 o
  -8  -5   7      102.29      109.73      3.75 o
  -7  -5   7       22.46       19.97      2.25 o
  -6  -5   7      337.02      295.40      6.46 o
  -5  -5   7       94.90      101.04      3.68 o
  -4  -5   7      161.61      148.40      4.81 o
  -3  -5   7       24.24       26.28      2.14 o
  -2  -5   7      102.44       90.24      3.32 o
  -1  -5   7       18.79       14.69      1.54 o
   0  -5   7     1070.41     1003.11     12.28 o
   1  -5   7      270.39      250.50      4.91 o
   2  -5   7       53.42       54.34      2.84 o
   3  -5   7        7.23        1.12      1.19 o
   4  -5   7       24.79       20.40      1.69 o
   5  -5   7      582.04      470.29      9.26 o
   6  -5   7      158.52      157.56      5.46 o
   7  -5   7       75.14       81.32      5.52 o
   8  -5   7      109.29      112.11      6.98 o
   9  -5   7       23.27       19.41      5.65 o
  10  -5   7       92.49      110.06      6.24 o
  11  -5   7        3.84        7.84      2.81 o
  12  -5   7       15.36       14.60      3.45 o
  13  -5   7        8.34        4.17      2.69 o
 -13  -4   7        7.24       10.78      6.50 o
 -12  -4   7       55.77       55.20      3.12 o
 -11  -4   7       62.80       65.70      3.81 o
 -10  -4   7      114.95      116.80      8.97 o
  -9  -4   7      158.04      148.40      7.10 o
  -8  -4   7       18.81       17.88      2.19 o
  -7  -4   7      535.22      489.65      9.16 o
  -6  -4   7       76.06       67.59      2.53 o
  -5  -4   7      150.34      123.39      3.53 o
  -4  -4   7      373.03      364.77      6.55 o
  -3  -4   7     1062.81      986.16     14.19 o
  -2  -4   7      419.57      398.88      6.63 o
  -1  -4   7      440.40      444.02      6.15 o
   0  -4   7      578.79      541.99      7.19 o
   1  -4   7       49.11       55.38      2.49 o
   2  -4   7        0.49        1.26      0.95 o
   3  -4   7      242.93      238.54      4.70 o
   4  -4   7       33.03       25.09      1.77 o
   5  -4   7       98.87       77.12      3.55 o
   6  -4   7     1401.84     1280.34     20.78 o
   7  -4   7       72.64       50.65      5.61 o
   8  -4   7        0.03        0.16      1.41 o
   9  -4   7      128.93      125.33      5.88 o
  10  -4   7       26.22       34.81      3.79 o
  11  -4   7        0.34       -0.30      1.73 o
  12  -4   7       58.75       71.73      6.41 o
  13  -4   7       33.52       35.63      4.83 o
 -13  -3   7       15.25       23.75      7.86 o
 -12  -3   7        1.33        3.54      5.56 o
 -11  -3   7        0.65        0.13      1.28 o
 -10  -3   7       19.70       21.30      2.49 o
  -9  -3   7      166.13      155.44      5.72 o
  -8  -3   7        0.58        0.54      1.11 o
  -7  -3   7        3.38        1.77      1.50 o
  -6  -3   7       24.97       21.93      3.08 o
  -5  -3   7       54.04       42.24      2.19 o
  -4  -3   7        3.57       10.24      1.09 o
  -3  -3   7      547.46      538.65      7.39 o
  -2  -3   7        0.21        0.05      0.66 o
  -1  -3   7        2.18        5.78      0.78 o
   0  -3   7       12.31        5.31      0.81 o
   1  -3   7      955.20     1005.33     12.00 o
   2  -3   7       31.89       48.42      2.56 o
   3  -3   7      362.05      315.38      5.40 o
   4  -3   7       28.95       22.30      1.62 o
   5  -3   7      263.95      248.21      5.77 o
   6  -3   7      347.34      327.72      7.04 o
   7  -3   7     1109.87     1082.80     21.14 o
   8  -3   7       20.61       17.73      2.56 o
   9  -3   7        5.72       10.01      2.18 o
  10  -3   7      162.26      159.00      9.87 o
  11  -3   7        3.98        3.08      2.58 o
  12  -3   7      128.42      122.83      6.00 o
  13  -3   7        0.72        3.09      2.25 o
  14  -3   7       69.00       65.63      6.26 o
 -13  -2   7       17.55       25.94      8.11 o
 -12  -2   7        6.17        5.40      5.51 o
 -11  -2   7       48.31       53.86      2.99 o
 -10  -2   7        1.67        0.90      1.24 o
  -9  -2   7      403.93      412.77     16.44 o
  -8  -2   7        5.94        2.11      1.35 o
  -7  -2   7      890.58      828.61     22.75 o
  -6  -2   7      137.49      116.70      4.27 o
  -5  -2   7       20.74       23.40      2.06 o
  -4  -2   7       70.04       65.12      2.38 o
  -3  -2   7       97.08      119.38      4.96 o
  -2  -2   7      104.16       79.42      2.41 o
  -1  -2   7      916.90      848.88     10.23 o
   0  -2   7       46.81       50.95      1.87 o
   1  -2   7      534.87      536.22      9.55 o
   2  -2   7      127.60      116.57      3.28 o
   3  -2   7        0.79        3.41      0.77 o
   4  -2   7     1185.94     1153.96     13.37 o
   5  -2   7      948.60      911.47     13.89 o
   6  -2   7      290.92      273.69      6.11 o
   7  -2   7      581.94      558.40     11.40 o
   8  -2   7        0.02        0.21      1.54 o
   9  -2   7      127.77      119.97      5.23 o
  10  -2   7        9.41        5.78      1.63 o
  11  -2   7        1.56        0.97      1.39 o
  12  -2   7       67.62       76.85      6.53 o
  13  -2   7      165.48      164.01     18.12 o
  14  -2   7       16.19       10.48      3.30 o
 -13  -1   7        5.54        3.51      5.52 o
 -12  -1   7       57.96       51.35     10.39 o
 -11  -1   7       19.03       18.60      2.00 o
 -10  -1   7       20.62       22.66      2.42 o
  -9  -1   7        5.41        4.65      1.49 o
  -8  -1   7       58.36       61.20      5.72 o
  -7  -1   7        0.55        0.39      1.29 o
  -6  -1   7       51.65       48.07      3.40 o
  -5  -1   7       47.89       40.24      2.78 o
  -4  -1   7      177.67      154.96      4.41 o
  -3  -1   7     1198.39     1174.56     14.20 o
  -2  -1   7       13.44        7.06      0.94 o
  -1  -1   7     1017.99     1050.75     12.00 o
   0  -1   7       29.08       34.54      1.50 o
   1  -1   7      226.94      244.74      5.22 o
   2  -1   7      249.18      185.80      4.10 o
   3  -1   7       61.64       72.50      2.28 o
   4  -1   7      424.77      369.47      5.74 o
   5  -1   7        8.46       16.94      1.62 o
   6  -1   7      150.43      153.68      4.21 o
   7  -1   7       88.85       77.38      3.61 o
   8  -1   7       75.99       71.47      3.92 o
   9  -1   7      526.91      455.85     16.55 o
  10  -1   7       28.53       25.44      2.79 o
  11  -1   7        0.05        0.44      1.20 o
  12  -1   7      199.81      197.94      7.30 o
  13  -1   7       16.88       13.20      2.51 o
  14  -1   7      139.65      147.94      8.96 o
  15  -1   7        0.08       -1.06      1.98 o
 -12   0   7       16.01       14.66      6.77 o
 -11   0   7        0.09        1.11      1.19 o
 -10   0   7        0.09       -0.74      1.18 o
  -9   0   7       50.05       46.11      3.38 o
  -8   0   7      239.71      239.77      7.14 o
  -7   0   7      102.32       88.05      4.16 o
  -6   0   7       81.57       71.02      3.68 o
  -5   0   7      794.28      732.51     17.74 o
  -4   0   7      244.61      235.92      7.55 o
  -3   0   7      970.75      944.38     16.21 o
  -2   0   7     2176.35     2407.57     26.89 o
  -1   0   7      260.54      272.38      4.13 o
   0   0   7      143.70      140.87      2.51 o
   1   0   7      536.65      570.33      8.46 o
   2   0   7      826.83      781.46     11.11 o
   3   0   7      858.27      954.66     14.88 o
   4   0   7      181.30      195.75      3.76 o
   5   0   7       24.34       27.18      1.84 o
   6   0   7      117.38      109.27      3.43 o
   7   0   7     1324.68     1178.24     19.40 o
   8   0   7      177.25      142.38      5.14 o
   9   0   7       35.15       47.62      3.57 o
  10   0   7       93.82      109.53      4.76 o
  11   0   7       13.45       13.23      2.07 o
  12   0   7        8.39       11.35      2.76 o
  13   0   7        0.32       -0.99      1.42 o
  14   0   7       89.62      105.41      7.63 o
  15   0   7        0.12        1.07      2.10 o
 -12   1   7        4.14        0.88      5.65 o
 -11   1   7        2.47        3.80      1.43 o
 -10   1   7        0.17       -0.55      1.26 o
  -9   1   7        1.56        1.29      1.41 o
  -8   1   7       63.70       54.24      3.43 o
  -7   1   7      145.85      132.61      5.13 o
  -6   1   7      123.25      118.73      5.13 o
  -5   1   7      524.43      512.59     13.69 o
  -4   1   7       27.60       25.94      2.45 o
  -3   1   7        1.34        1.01      0.70 o
  -2   1   7      136.53      126.20      4.04 o
  -1   1   7      198.66      222.57      4.85 o
   0   1   7        8.43        6.05      0.61 o
   1   1   7       98.39       97.61      2.18 o
   2   1   7      596.31      629.70      9.22 o
   3   1   7       75.42      118.30      3.69 o
   4   1   7      189.51      213.36      4.04 o
   5   1   7      728.42      727.42      9.34 o
   6   1   7        0.21        1.20      0.82 o
   7   1   7       61.99       50.89      3.18 o
   8   1   7       54.54       34.75      2.69 o
   9   1   7      160.21      131.59      5.08 o
  10   1   7      126.86      132.46      5.13 o
  11   1   7       15.86       19.52      2.48 o
  12   1   7      435.88      438.87     17.51 o
  13   1   7      279.56      294.20      8.92 o
  14   1   7       22.63       22.96      2.99 o
  15   1   7       34.23       37.65      6.16 o
 -12   2   7       37.74       30.18      8.83 o
 -11   2   7        1.63       -0.61      1.80 o
 -10   2   7        4.97        2.01      2.76 o
  -9   2   7        0.60        1.80      1.39 o
  -8   2   7        1.06        1.32      1.39 o
  -7   2   7       28.55       28.63      2.93 o
  -6   2   7       25.86       26.41      2.79 o
  -5   2   7      300.52      275.94      7.83 o
  -4   2   7      160.88      161.34     10.23 o
  -3   2   7      476.83      453.26     13.55 o
  -2   2   7       66.75       71.65      3.44 o
  -1   2   7        1.15        0.33      1.07 o
   0   2   7      908.69      930.99     11.36 o
   1   2   7      429.90      450.06      5.54 o
   2   2   7     1982.60     2191.63     24.85 o
   3   2   7      194.58      175.55      3.54 o
   4   2   7       92.50       76.47      2.17 o
   5   2   7      292.20      312.59      5.01 o
   6   2   7      114.09       86.52      3.02 o
   7   2   7       19.48       18.05      1.98 o
   8   2   7     1282.60     1162.89     19.23 o
   9   2   7       38.48       37.75      2.79 o
  10   2   7        7.09        6.69      2.65 o
  11   2   7       17.07       23.14      2.60 o
  12   2   7       44.77       47.00      3.75 o
  13   2   7      177.99      185.60      6.78 o
  14   2   7        1.81        2.68      1.66 o
  15   2   7      188.94      213.97      8.83 o
  16   2   7        0.11       -0.89      1.91 o
 -11   3   7       32.30       36.36      4.15 o
 -10   3   7       66.68       61.29      4.38 o
  -9   3   7        2.32        5.28      1.85 o
  -8   3   7        7.24        5.74      2.78 o
  -7   3   7      187.20      176.07      9.41 o
  -6   3   7      496.23      484.59     14.07 o
  -5   3   7       35.39       33.67      3.07 o
  -4   3   7        6.10        9.97      1.73 o
  -3   3   7       38.11       35.52      3.01 o
  -2   3   7        8.02       13.18      1.92 o
  -1   3   7      729.10      795.06     13.55 o
   0   3   7       20.94       28.20      2.07 o
   1   3   7     3380.31     3569.53     36.31 o
   2   3   7      254.28      254.06      4.23 o
   3   3   7      515.87      524.37      8.72 o
   4   3   7      445.22      460.22      5.86 o
   5   3   7        0.11        0.38      0.54 o
   6   3   7      564.24      529.63      8.17 o
   7   3   7       30.20       36.98      2.33 o
   8   3   7      714.96      637.00     12.15 o
   9   3   7        1.31        3.48      1.03 o
  10   3   7        5.76        6.72      3.58 o
  11   3   7       18.70       14.24      2.12 o
  12   3   7      108.41      112.87      5.69 o
  13   3   7       12.78       12.31      2.56 o
  14   3   7        0.06        0.33      1.26 o
  15   3   7       38.64       33.76      4.12 o
  16   3   7       80.20       83.79      6.22 o
 -11   4   7      145.35      168.46      9.04 o
 -10   4   7       19.32       22.53      3.77 o
  -9   4   7       10.17        7.56      2.45 o
  -8   4   7       77.05       84.97      4.90 o
  -7   4   7       51.02       44.10      3.92 o
  -6   4   7      258.45      251.94      8.10 o
  -5   4   7      349.12      334.34     10.11 o
  -4   4   7      487.26      434.05     10.97 o
  -3   4   7      168.74      170.47      6.05 o
  -2   4   7       30.54       33.84      3.28 o
  -1   4   7      276.45      295.06      7.48 o
   0   4   7       18.18       18.52      1.89 o
   1   4   7      467.06      511.80      6.62 o
   2   4   7      157.06      193.72      6.73 o
   3   4   7      180.03      206.39      5.28 o
   4   4   7      483.35      485.55      6.69 o
   5   4   7      284.46      263.08      4.39 o
   6   4   7       34.47       39.19      1.55 o
   7   4   7       85.63       75.65      2.98 o
   8   4   7       64.56       66.29      3.36 o
   9   4   7       39.40       43.44      3.08 o
  10   4   7       29.92       28.49      2.86 o
  11   4   7      467.17      454.30     15.37 o
  12   4   7      141.22      137.46      5.66 o
  13   4   7       31.40       27.95      3.15 o
  14   4   7      180.62      187.46      8.04 o
  15   4   7        5.30        4.77      2.20 o
  16   4   7        0.17        0.54      1.91 o
 -10   5   7        1.89        1.57      2.90 o
  -9   5   7       93.59       87.36      5.22 o
  -8   5   7        1.03        1.56      1.67 o
  -7   5   7       71.86       72.30      6.31 o
  -6   5   7       32.27       33.57      3.61 o
  -5   5   7       22.87       22.97      2.75 o
  -4   5   7      243.24      216.15      9.94 o
  -3   5   7      260.82      255.77      8.09 o
  -2   5   7      263.13      287.56      8.51 o
  -1   5   7        0.11        0.19      1.33 o
   0   5   7       56.87       72.37      2.32 o
   1   5   7       21.62       18.36      1.40 o
   2   5   7     3767.19     4090.08     48.48 o
   3   5   7      208.55      233.80      4.57 o
   4   5   7      190.94      180.79      3.89 o
   5   5   7      356.06      370.64      5.59 o
   6   5   7       59.88       59.36      2.22 o
   7   5   7       24.30       14.00      1.63 o
   8   5   7      418.32      379.20      8.72 o
   9   5   7      284.19      255.34      6.89 o
  10   5   7        2.24        1.82      1.43 o
  11   5   7        0.56        0.21      1.13 o
  12   5   7      110.99      107.36      5.19 o
  13   5   7        5.67        7.40      2.13 o
  14   5   7      225.12      245.43      8.12 o
  15   5   7       29.18       28.82      3.87 o
  16   5   7        1.06       -1.11      1.92 o
 -10   6   7      214.32      210.26     12.60 o
  -9   6   7      122.40      120.50      9.37 o
  -8   6   7        3.11        3.14      1.69 o
  -7   6   7      317.71      305.23     11.80 o
  -6   6   7        0.87        1.30      1.56 o
  -5   6   7        0.32       -1.50      1.81 o
  -4   6   7      110.32      123.11     13.64 o
  -3   6   7        0.55        0.70      2.32 o
  -2   6   7        0.95        0.09      1.65 o
  -1   6   7     1214.21     1307.31     24.64 o
   0   6   7     1613.22     1705.64     33.30 o
   1   6   7       57.83       74.02      2.95 o
   2   6   7       36.56       44.53      2.28 o
   3   6   7      204.38      239.93      5.32 o
   4   6   7        1.10        0.44      0.78 o
   5   6   7       15.76       19.26      1.97 o
   6   6   7       12.12        7.61      1.15 o
   7   6   7      544.97      534.43     10.46 o
   8   6   7       90.49       90.73      4.20 o
   9   6   7      214.95      194.35      6.09 o
  10   6   7        0.07       -2.06      1.03 o
  11   6   7      367.08      351.31      9.69 o
  12   6   7      136.55      132.21      7.79 o
  13   6   7       26.70       33.03      5.72 o
  14   6   7       47.21       51.04      4.30 o
  15   6   7      134.98      143.07      8.97 o
  16   6   7        7.70        6.36      2.52 o
  -9   7   7        0.01       -2.35      2.67 o
  -8   7   7        3.93        1.85      2.87 o
  -7   7   7       78.24       87.46      6.54 o
  -6   7   7       41.94       40.48      4.88 o
  -5   7   7        0.54        0.03      1.43 o
  -4   7   7        4.46        7.19      2.61 o
  -3   7   7      435.66      486.69     32.32 o
  -2   7   7       41.46       39.83      4.79 o
  -1   7   7       39.91       44.70      3.98 o
   0   7   7     3356.90     3626.11     60.58 o
   1   7   7       85.84      105.75      3.82 o
   2   7   7      297.89      311.01      6.64 o
   3   7   7      196.17      201.95      4.57 o
   4   7   7        0.04       -1.08      0.76 o
   5   7   7       19.37       20.05      1.70 o
   6   7   7     1182.32     1124.30     15.08 o
   7   7   7       19.57       20.23      2.53 o
   8   7   7        6.78        4.38      1.38 o
   9   7   7       16.23       16.75      2.59 o
  10   7   7     1616.43     1469.87     27.48 o
  11   7   7       48.55       54.56      5.13 o
  12   7   7        4.68        4.19      1.53 o
  13   7   7      350.13      350.09     10.23 o
  14   7   7      145.35      157.87      6.68 o
  15   7   7       86.87       93.32      6.38 o
  16   7   7       67.78       77.73     10.21 o
  -9   8   7      128.86      130.93     11.05 o
  -8   8   7       60.30       49.98      7.63 o
  -7   8   7        6.12       11.53      2.93 o
  -6   8   7        0.16        0.92      3.86 o
  -5   8   7        6.41        5.83      2.89 o
  -4   8   7        1.76        3.87      2.41 o
  -3   8   7      193.75      211.84     10.12 o
  -2   8   7      152.68      158.10     15.19 o
  -1   8   7       10.18        9.62      2.55 o
   0   8   7       59.64       64.63      8.33 o
   1   8   7      156.93      187.31      5.39 o
   2   8   7      102.95      101.04      3.84 o
   3   8   7      368.08      399.51      9.41 o
   4   8   7        4.26        6.09      1.34 o
   5   8   7       60.16       73.32      3.22 o
   6   8   7      186.52      186.00      4.61 o
   7   8   7      288.84      261.59      6.53 o
   8   8   7       37.92       33.93      5.10 o
   9   8   7      207.42      185.75      7.14 o
  10   8   7      286.25      276.06     12.28 o
  11   8   7        7.08        3.01      1.66 o
  12   8   7        3.07        0.42      2.19 o
  13   8   7       55.72       60.06      4.78 o
  14   8   7       30.07       33.14      4.07 o
  15   8   7      203.01      220.74     10.74 o
  16   8   7        2.26        2.56      2.18 o
  -8   9   7        0.41       -2.63      2.85 o
  -7   9   7       25.63       26.87      6.43 o
  -6   9   7       78.85       92.35      9.74 o
  -5   9   7        4.30        5.43      2.87 o
  -4   9   7      119.19      118.83      7.92 o
  -3   9   7       16.35       16.49      3.98 o
  -2   9   7      108.78      110.67      7.51 o
  -1   9   7       17.16       20.36      3.34 o
   0   9   7      410.01      442.50     12.31 o
   1   9   7       35.21       44.28      2.87 o
   2   9   7       91.61       86.83      4.32 o
   3   9   7      288.19      306.71      8.08 o
   4   9   7      546.74      533.65     10.91 o
   5   9   7      284.00      292.47      6.24 o
   6   9   7      424.04      410.70      7.63 o
   7   9   7      221.87      196.51      5.75 o
   8   9   7       55.15       57.57      3.66 o
   9   9   7      587.91      542.99     11.71 o
  10   9   7       34.08       26.94      6.62 o
  11   9   7      842.15      806.08     18.28 o
  12   9   7      231.98      209.04     11.02 o
  13   9   7       33.37       40.03      4.12 o
  14   9   7      172.92      188.99      7.66 o
  15   9   7      112.54      115.13      7.00 o
  16   9   7      152.58      170.18      8.56 o
  -7  10   7        3.73        9.17      4.58 o
  -6  10   7       10.36       10.54      4.71 o
  -5  10   7       36.51       33.61      5.49 o
  -4  10   7        5.13        3.49      2.85 o
  -3  10   7       15.09        7.86      3.29 o
  -2  10   7      106.27      117.09      8.09 o
  -1  10   7      197.49      217.27      8.67 o
   0  10   7       38.03       51.20      4.94 o
   1  10   7        3.33       11.94      3.48 o
   2  10   7       90.11       98.02      4.77 o
   3  10   7       71.47       66.62      4.94 o
   4  10   7      219.58      200.63      7.32 o
   5  10   7      483.36      472.14      9.64 o
   6  10   7        5.13        4.15      1.36 o
   7  10   7       35.28       39.53      3.16 o
   8  10   7        5.09        5.43      1.82 o
   9  10   7       86.32       81.32      4.82 o
  10  10   7       29.00       33.40      3.95 o
  11  10   7       13.18       11.84      7.03 o
  12  10   7       99.11      109.82      9.06 o
  13  10   7       13.90       13.95      3.34 o
  14  10   7        2.13        2.08      2.09 o
  15  10   7       36.02       37.91      6.83 o
  16  10   7        0.14        0.85      2.19 o
  -6  11   7        0.57        1.61      3.90 o
  -5  11   7       49.44       35.66      7.29 o
  -4  11   7       43.40       50.63      6.66 o
  -3  11   7        2.52        0.66      2.80 o
  -2  11   7      135.24      156.02     10.52 o
  -1  11   7        0.62        0.95      3.00 o
   0  11   7        3.04        4.81      2.32 o
   1  11   7        7.78        9.37      5.84 o
   2  11   7       30.79       32.41      3.54 o
   3  11   7      131.18      146.14     10.10 o
   4  11   7       68.70       66.03      5.65 o
   5  11   7        0.32        0.19      1.45 o
   6  11   7      327.50      314.80      9.44 o
   7  11   7       27.98       26.30      2.78 o
   8  11   7      356.66      337.42      9.86 o
   9  11   7       15.08       15.18      2.34 o
  10  11   7       54.59       54.54      4.35 o
  11  11   7      179.10      184.57      8.09 o
  12  11   7       22.29       34.32      6.54 o
  13  11   7       35.88       33.05      4.27 o
  14  11   7       23.60       25.47      4.25 o
  15  11   7       10.29        6.67      3.59 o
  16  11   7        4.79        4.55      2.89 o
  -5  12   7       17.42        9.87      5.21 o
  -4  12   7        1.43        1.75      4.03 o
  -3  12   7       95.93       93.53      9.15 o
  -2  12   7        8.39       24.96      8.17 o
  -1  12   7       49.06       64.52      5.92 o
   0  12   7        5.31        6.07      4.16 o
   1  12   7        0.02        1.23      2.15 o
   2  12   7        9.04       12.72      2.92 o
   3  12   7        0.16       -1.82      2.35 o
   4  12   7       53.21       50.14      5.40 o
   5  12   7        2.19        2.08      1.92 o
   6  12   7       66.00       70.36      5.31 o
   7  12   7      119.56      115.72      6.00 o
   8  12   7       20.81       19.15      2.83 o
   9  12   7        2.84        4.10      2.09 o
  10  12   7       19.41       19.18      2.66 o
  11  12   7       84.86       77.86      5.36 o
  12  12   7       30.65       35.13      5.31 o
  13  12   7       97.20       98.95      9.71 o
  14  12   7        0.04       -0.64      2.29 o
  15  12   7        3.08        1.66      2.74 o
  -4  13   7       13.38       13.84      5.91 o
  -3  13   7       34.72       30.88      7.52 o
  -2  13   7      168.29      170.70     10.97 o
  -1  13   7       83.72       82.16      6.93 o
   0  13   7       67.97       76.44      7.82 o
   1  13   7       46.95       53.40      9.92 o
   2  13   7        9.53        2.22      5.68 o
   3  13   7        9.95        9.50      3.99 o
   4  13   7      247.52      271.25     11.00 o
   5  13   7        9.49        1.79      2.22 o
   6  13   7        6.33        4.17      2.54 o
   7  13   7      277.78      265.75     15.55 o
   8  13   7        8.79       15.01      5.80 o
   9  13   7       53.58       52.41      4.00 o
  10  13   7       30.81       25.70      3.13 o
  11  13   7        7.07        6.86      2.46 o
  12  13   7        7.80        5.05      2.60 o
  13  13   7       79.07       84.74      6.85 o
  14  13   7       20.68       24.23      5.78 o
  15  13   7        0.54        0.59      2.94 o
  -3  14   7       19.61        5.95      4.70 o
  -2  14   7       62.73       72.76      8.07 o
  -1  14   7       13.54       15.73      4.76 o
   0  14   7       92.36       84.98     12.51 o
   1  14   7      166.90      174.33     15.07 o
   2  14   7       45.50       55.95      9.85 o
   3  14   7      195.76      199.21     24.92 o
   4  14   7        7.05        0.84      2.87 o
   5  14   7        4.14        3.64      3.34 o
   6  14   7       11.40       14.26      2.89 o
   7  14   7        2.55        4.04      4.41 o
   8  14   7       71.53       71.96     10.16 o
   9  14   7        0.05       -1.59      3.00 o
  10  14   7       29.10       26.04      3.26 o
  11  14   7        0.07       -1.30      1.74 o
  12  14   7        6.59        7.05      2.53 o
  13  14   7        3.60        5.16      3.24 o
  14  14   7       13.32       13.59      6.26 o
  -2  15   7       36.41       39.35      8.06 o
  -1  15   7       96.02      115.01     14.52 o
   0  15   7       11.19       17.35      8.45 o
   1  15   7       59.58       86.52     12.72 o
   2  15   7       15.64       18.94      7.65 o
   3  15   7        7.48        7.28      5.69 o
   4  15   7        0.06        0.02      3.26 o
   5  15   7      202.57      217.37     10.16 o
   6  15   7       65.97       47.12      6.48 o
   7  15   7      200.17      208.91      9.65 o
   8  15   7      495.93      454.70     22.43 o
   9  15   7      108.87      114.76     24.30 o
  10  15   7        5.31        3.90      3.83 o
  11  15   7       51.29       46.22      4.58 o
  12  15   7      183.20      180.56     21.15 o
  13  15   7       29.73       38.45      7.58 o
   0  16   7        0.00       -5.73      6.37 o
   1  16   7        0.42      -10.28      5.14 o
   2  16   7        0.04        5.59      5.00 o
   3  16   7      134.73      130.37     14.35 o
   4  16   7        1.75       -0.88      5.97 o
   5  16   7        0.02        1.24      3.41 o
   6  16   7      441.63      449.36     14.91 o
   7  16   7       44.99       46.60      5.88 o
   8  16   7       10.04       10.02      4.72 o
   9  16   7        3.98        0.80      3.49 o
  10  16   7       22.24       18.07      6.35 o
  11  16   7       12.45       11.90      4.63 o
  12  16   7       40.92       36.66      4.98 o
   2  17   7       47.90       40.69      8.76 o
   3  17   7       19.20       -0.66      4.72 o
   4  17   7       28.47       31.87      8.56 o
   5  17   7        0.23       -0.31      3.26 o
   6  17   7       12.33       18.96      7.32 o
   7  17   7        2.26        3.03      3.06 o
   8  17   7       35.31       40.36      4.95 o
   9  17   7       67.83       62.34      7.68 o
  10  17   7       49.82       38.40      6.58 o
  11  17   7       60.16       52.70      7.43 o
   6  18   7      152.04      174.03     12.73 o
   7  18   7      229.74      229.11     15.21 o
  -5 -16   8       17.11       21.22      4.82 o
  -4 -16   8        2.66        3.12      3.65 o
  -3 -16   8       16.75       14.25      3.85 o
  -2 -16   8       29.51       37.20      6.33 o
  -1 -16   8       43.11       42.09      6.55 o
  -8 -15   8       47.20       51.85      6.60 o
  -7 -15   8        2.30        5.77      2.75 o
  -6 -15   8       43.82       33.41     10.56 o
  -5 -15   8       25.32       30.06      5.27 o
  -4 -15   8       69.30       66.13      6.69 o
  -3 -15   8       19.34       16.90      5.18 o
  -2 -15   8      100.65      106.34      7.52 o
  -1 -15   8      111.83      119.80      7.04 o
   0 -15   8       56.56       60.23      5.70 o
   1 -15   8       57.90       64.02      8.22 o
   2 -15   8       30.55       38.32      6.74 o
  -9 -14   8        7.42        3.39      3.00 o
  -8 -14   8       33.91       34.15      5.40 o
  -7 -14   8      258.05      267.99     12.92 o
  -6 -14   8        0.00       -1.64      2.29 o
  -5 -14   8        2.82       -0.59      2.56 o
  -4 -14   8       28.75       31.62      5.10 o
  -3 -14   8        4.75        1.40      3.01 o
  -2 -14   8       36.66       41.42      5.16 o
  -1 -14   8       38.26       30.10      4.34 o
   0 -14   8       33.15       36.79      8.19 o
   1 -14   8       29.81       35.08      8.49 o
   2 -14   8       15.89        9.35      4.98 o
   3 -14   8        1.08       10.25      8.44 o
   4 -14   8       16.48        6.00      5.29 o
 -10 -13   8       17.69       13.95      3.83 o
  -9 -13   8        2.84        2.78      2.98 o
  -8 -13   8        4.68        5.08      5.66 o
  -7 -13   8      130.84      140.41     10.37 o
  -6 -13   8        8.94       18.83      7.42 o
  -5 -13   8        6.75        2.18      2.57 o
  -4 -13   8        8.58        3.29      2.47 o
  -3 -13   8        4.13        5.96      3.43 o
  -2 -13   8        0.45       -4.33      4.57 o
  -1 -13   8       21.76       13.90      2.66 o
   0 -13   8       73.54       77.21      6.08 o
   1 -13   8        1.50        2.26      3.14 o
   2 -13   8      190.07      191.35     11.85 o
   3 -13   8        9.52       10.67      5.31 o
   4 -13   8       23.56       32.41     15.10 o
   5 -13   8       38.66       52.28     20.44 o
 -11 -12   8       10.98       10.08      3.31 o
 -10 -12   8        5.86       11.21      3.52 o
  -9 -12   8       18.57       17.11      4.00 o
  -8 -12   8       54.65       61.35      7.96 o
  -7 -12   8        0.01        2.63      2.53 o
  -6 -12   8       30.95       33.99      4.23 o
  -5 -12   8        2.91        3.21      2.02 o
  -4 -12   8        9.07        9.26      2.70 o
  -3 -12   8        8.84        1.11      2.50 o
  -2 -12   8        0.03        1.66      6.89 o
  -1 -12   8       65.29       67.13      5.03 o
   0 -12   8       53.86       59.25      5.40 o
   1 -12   8        0.33        1.70      2.63 o
   2 -12   8        1.94       -0.05      9.22 o
   3 -12   8        1.90       -1.94      4.62 o
   4 -12   8        0.01       -1.93      4.99 o
   5 -12   8        6.19       -2.91      6.79 o
   6 -12   8        8.26       -1.08      5.27 o
 -11 -11   8        0.20        1.19      2.25 o
 -10 -11   8      224.42      228.10     10.08 o
  -9 -11   8       92.08       90.46      6.44 o
  -8 -11   8       11.11       12.11      4.42 o
  -7 -11   8        1.12        4.71      2.25 o
  -6 -11   8       11.84       14.26      6.78 o
  -5 -11   8        2.05       -0.56      2.15 o
  -4 -11   8        3.14        1.52      3.02 o
  -3 -11   8       25.51       24.90      3.04 o
  -2 -11   8        0.03        2.57      1.81 o
  -1 -11   8       67.68       72.76      4.62 o
   0 -11   8        4.36        2.33      1.78 o
   1 -11   8       26.31       31.63      8.97 o
   2 -11   8      450.77      445.88     12.33 o
   3 -11   8       75.49       63.85      7.68 o
   4 -11   8        0.74       -3.58     10.64 o
   5 -11   8       45.48       31.18      7.24 o
   6 -11   8        8.80        8.20      3.88 o
   7 -11   8        1.59        3.39      2.79 o
   8 -11   8       88.06       84.59      8.59 o
 -12 -10   8      169.45      167.52      7.56 o
 -11 -10   8        3.09        5.86      3.17 o
 -10 -10   8       28.47       25.40      4.08 o
  -9 -10   8      114.25      107.71      7.82 o
  -8 -10   8        0.50        0.03      2.31 o
  -7 -10   8        2.96       -0.25      1.98 o
  -6 -10   8        5.56        2.52      2.08 o
  -5 -10   8       33.25       33.11      3.80 o
  -4 -10   8       87.33       84.94      4.96 o
  -3 -10   8       11.77        9.43      2.36 o
  -2 -10   8       93.21      101.62      4.52 o
  -1 -10   8        1.55        0.51      1.51 o
   0 -10   8       37.35       44.92      3.74 o
   1 -10   8       33.90       39.10      4.24 o
   2 -10   8       44.43       41.09      4.12 o
   3 -10   8        4.07       -1.43      3.48 o
   4 -10   8      123.72      129.11      9.80 o
   5 -10   8        0.18        3.10      6.10 o
   6 -10   8       68.32       71.41      5.61 o
   7 -10   8        0.01       -0.06      2.01 o
   8 -10   8       14.56       19.18      9.49 o
   9 -10   8        7.04        4.30      3.45 o
 -12  -9   8       42.99       35.55      3.94 o
 -11  -9   8       37.27       47.05      6.05 o
 -10  -9   8       18.36       11.44      2.64 o
  -9  -9   8       68.61       65.09      5.06 o
  -8  -9   8        3.55        2.74      1.95 o
  -7  -9   8        2.25        3.40      3.37 o
  -6  -9   8       20.89       18.45      3.06 o
  -5  -9   8      130.22      120.00      8.22 o
  -4  -9   8        8.79        9.28      2.31 o
  -3  -9   8       37.59       42.19      3.47 o
  -2  -9   8       29.02       38.77      2.64 o
  -1  -9   8       24.46       28.37      2.85 o
   0  -9   8       68.88       48.33      3.93 o
   1  -9   8       51.47       47.39      4.45 o
   2  -9   8       19.67       28.78      5.94 o
   3  -9   8        0.01        2.87      2.70 o
   4  -9   8       73.83       66.97      6.51 o
   5  -9   8        5.25        6.77      2.94 o
   6  -9   8        0.32       -0.31      3.14 o
   7  -9   8       17.79       24.66      8.95 o
   8  -9   8      186.15      186.47     10.57 o
   9  -9   8        0.38        2.59      2.76 o
  10  -9   8       63.66       53.05      6.80 o
 -12  -8   8        0.14        2.35      2.72 o
 -11  -8   8      190.56      193.46     13.01 o
 -10  -8   8      385.97      425.17     14.97 o
  -9  -8   8      208.58      212.57      7.67 o
  -8  -8   8       13.42       10.83      2.41 o
  -7  -8   8       67.74       61.45      4.70 o
  -6  -8   8        7.95        8.30      1.77 o
  -5  -8   8        0.04       -2.72      1.54 o
  -4  -8   8      123.60      128.82      4.67 o
  -3  -8   8       13.73       13.38      2.10 o
  -2  -8   8       22.64       13.68      2.09 o
  -1  -8   8        4.09        6.22      1.44 o
   0  -8   8      265.49      236.83      6.32 o
   1  -8   8       52.59       56.70      4.11 o
   2  -8   8       13.56       17.07      2.97 o
   3  -8   8        0.04       -0.32      1.86 o
   4  -8   8       36.30       41.38      4.10 o
   5  -8   8       55.86       55.52      4.44 o
   6  -8   8       30.60       28.88      3.34 o
   7  -8   8        0.92        4.42      2.25 o
   8  -8   8       56.44       60.56      5.59 o
   9  -8   8       13.50        8.04      3.85 o
  10  -8   8        0.08       -2.80      2.31 o
 -12  -7   8       96.02      104.04      7.15 o
 -11  -7   8      137.14      152.52      6.87 o
 -10  -7   8        0.38        1.85      1.44 o
  -9  -7   8      160.19      176.83      5.80 o
  -8  -7   8        9.95        5.28      2.05 o
  -7  -7   8       61.08       58.25      4.28 o
  -6  -7   8      238.64      219.87      6.52 o
  -5  -7   8        3.82        8.09      2.23 o
  -4  -7   8       48.51       64.94      4.07 o
  -3  -7   8        1.07       -0.77      1.21 o
  -2  -7   8       37.19       47.15      3.11 o
  -1  -7   8      518.62      516.01      8.40 o
   0  -7   8      538.75      518.80      9.30 o
   1  -7   8      107.50      143.49      4.72 o
   2  -7   8      116.20      103.09      5.95 o
   3  -7   8       89.83       76.71      3.60 o
   4  -7   8       13.41       12.27      2.10 o
   5  -7   8      358.88      326.37      8.77 o
   6  -7   8      223.47      241.35      7.61 o
   7  -7   8       35.28       40.14      4.74 o
   8  -7   8        7.63       18.15      3.28 o
   9  -7   8       52.93       43.14      5.29 o
  10  -7   8        0.01        0.85      2.43 o
  11  -7   8       63.37       75.93     16.37 o
 -13  -6   8       44.41       54.05      8.83 o
 -12  -6   8       10.59        9.98      2.96 o
 -11  -6   8        2.67        2.80      1.93 o
 -10  -6   8       80.03       76.41      7.04 o
  -9  -6   8       69.86       67.29      8.63 o
  -8  -6   8      139.50      134.04      4.83 o
  -7  -6   8       51.82       48.99      3.48 o
  -6  -6   8       24.71       19.33      2.25 o
  -5  -6   8        8.16        9.22      1.57 o
  -4  -6   8       19.88       24.01      3.27 o
  -3  -6   8     2242.54     2106.96     27.02 o
  -2  -6   8       55.21       61.29      3.35 o
  -1  -6   8       73.26       69.93      3.13 o
   0  -6   8     1154.68     1032.26     13.69 o
   1  -6   8       71.14       73.49      3.31 o
   2  -6   8       34.79       25.12      2.71 o
   3  -6   8       13.01       12.57      1.64 o
   4  -6   8       21.07       29.75      2.13 o
   5  -6   8      101.72       69.69      4.70 o
   6  -6   8        2.55        3.31      1.68 o
   7  -6   8       48.09       40.96      5.13 o
   8  -6   8       47.74       43.83      4.52 o
   9  -6   8        0.69        0.39      1.96 o
  10  -6   8        8.44        9.49      2.68 o
  11  -6   8       56.99       52.02      6.02 o
  12  -6   8       18.34       14.97      7.88 o
 -13  -5   8       11.95        6.09      6.51 o
 -12  -5   8        8.11        7.38      2.64 o
 -11  -5   8        1.20        1.08      1.66 o
 -10  -5   8        1.86        4.21      1.93 o
  -9  -5   8        7.29        8.22      2.18 o
  -8  -5   8       68.35       74.33      5.59 o
  -7  -5   8        0.03        2.49      1.12 o
  -6  -5   8       16.59       20.17      1.91 o
  -5  -5   8      319.59      326.77      7.05 o
  -4  -5   8       73.33       60.62      3.58 o
  -3  -5   8      318.84      275.06      6.05 o
  -2  -5   8      100.75       80.29      3.51 o
  -1  -5   8       58.58       64.12      2.72 o
   0  -5   8      573.91      540.63      7.73 o
   1  -5   8        4.52        4.25      1.05 o
   2  -5   8        3.08        7.14      1.26 o
   3  -5   8       26.78       33.02      2.27 o
   4  -5   8       51.01       34.65      2.23 o
   5  -5   8     1113.88      947.22     15.46 o
   6  -5   8      102.82       77.30      4.36 o
   7  -5   8      129.44      116.35      5.89 o
   8  -5   8       44.15       36.48      4.07 o
   9  -5   8        6.43        6.42      3.21 o
  10  -5   8      155.72      162.91      7.47 o
  11  -5   8        4.78        3.96      2.18 o
  12  -5   8       13.69       10.63      3.88 o
 -13  -4   8       45.29       53.61     11.66 o
 -12  -4   8        3.89        3.24      2.00 o
 -11  -4   8      139.02      150.66      6.13 o
 -10  -4   8        1.83        1.26      1.81 o
  -9  -4   8      125.82      113.90      5.57 o
  -8  -4   8      248.88      262.82     10.54 o
  -7  -4   8      223.45      209.64      5.92 o
  -6  -4   8       62.93       73.08      2.83 o
  -5  -4   8      454.33      439.06      9.71 o
  -4  -4   8      227.37      214.36      4.52 o
  -3  -4   8        2.27       -0.87      0.84 o
  -2  -4   8      353.23      324.78      5.56 o
  -1  -4   8      240.82      240.38      4.13 o
   0  -4   8       88.83       84.04      2.46 o
   1  -4   8       31.92       33.66      1.98 o
   2  -4   8        8.39        7.75      1.21 o
   3  -4   8     1325.71     1215.43     16.17 o
   4  -4   8        6.40       10.59      1.41 o
   5  -4   8      561.87      589.22     10.75 o
   6  -4   8      637.86      606.13     11.12 o
   7  -4   8      160.63      147.03      6.33 o
   8  -4   8       71.31       69.21      5.20 o
   9  -4   8       98.13      100.50      5.65 o
  10  -4   8      410.90      420.41     12.15 o
  11  -4   8      100.88      100.45      6.20 o
  12  -4   8      130.97      138.06      7.95 o
  13  -4   8       27.96       29.85      6.72 o
 -12  -3   8       21.60       28.78      8.58 o
 -11  -3   8       59.15       69.98      4.47 o
 -10  -3   8       52.27       53.65      3.79 o
  -9  -3   8      121.13      120.04      4.75 o
  -8  -3   8       33.49       36.50      3.51 o
  -7  -3   8      526.09      522.11     12.96 o
  -6  -3   8      115.35      124.47      4.74 o
  -5  -3   8        9.52       10.11      2.28 o
  -4  -3   8      707.48      679.75     12.45 o
  -3  -3   8      102.64      112.77      3.93 o
  -2  -3   8      619.88      567.97      7.73 o
  -1  -3   8        4.65        8.00      0.89 o
   0  -3   8       53.47       49.44      2.04 o
   1  -3   8        2.36        3.75      0.95 o
   2  -3   8      102.67      113.38      3.28 o
   3  -3   8       45.12       39.50      2.08 o
   4  -3   8      865.87      787.71     11.30 o
   5  -3   8      497.91      411.93      8.19 o
   6  -3   8        2.85        4.66      1.28 o
   7  -3   8      131.70      111.03      5.39 o
   8  -3   8       45.91       44.91      4.12 o
   9  -3   8       45.24       44.00      4.09 o
  10  -3   8        0.79        4.60      3.62 o
  11  -3   8      183.31      202.16      7.94 o
  12  -3   8        0.13        2.97      2.63 o
  13  -3   8        7.13        0.11      2.14 o
  14  -3   8       51.78       59.06     10.19 o
 -12  -2   8      154.79      177.68     16.27 o
 -11  -2   8       68.70       78.45      3.97 o
 -10  -2   8       10.38       15.47      2.00 o
  -9  -2   8       28.98       25.39      2.84 o
  -8  -2   8       16.45       11.95      3.93 o
  -7  -2   8      145.36      147.35      5.77 o
  -6  -2   8       43.84       46.97      3.35 o
  -5  -2   8      142.27      135.27      4.96 o
  -4  -2   8      721.73      683.77     11.66 o
  -3  -2   8      106.40      107.02      3.38 o
  -2  -2   8      474.97      470.73      6.67 o
  -1  -2   8        8.17        8.07      1.13 o
   0  -2   8      158.84      169.11      3.52 o
   1  -2   8      119.02      129.18      3.00 o
   2  -2   8      677.51      699.23     11.79 o
   3  -2   8       23.25       23.97      1.65 o
   4  -2   8       91.52       96.67      2.98 o
   5  -2   8      619.29      601.35      8.96 o
   6  -2   8      986.72      903.38     14.35 o
   7  -2   8      998.69      916.43     17.10 o
   8  -2   8      107.34       85.71      4.73 o
   9  -2   8       43.75       44.85      3.98 o
  10  -2   8      139.63      133.57      5.97 o
  11  -2   8      136.19      134.22      8.62 o
  12  -2   8        0.03        0.16      1.85 o
  13  -2   8      142.67      147.47      7.89 o
  14  -2   8       11.10       10.27      2.97 o
 -12  -1   8        8.88        8.99      6.23 o
 -11  -1   8        3.56        2.12      1.53 o
 -10  -1   8        0.05       -1.61      1.28 o
  -9  -1   8        0.38        0.70      1.30 o
  -8  -1   8        1.35        2.52      1.51 o
  -7  -1   8      649.68      634.80     14.30 o
  -6  -1   8       99.38       85.45      6.39 o
  -5  -1   8      736.91      671.07     12.96 o
  -4  -1   8       49.27       49.94      3.33 o
  -3  -1   8     1586.36     1594.65     25.07 o
  -2  -1   8      345.06      306.80      4.78 o
  -1  -1   8       65.07       62.72      2.13 o
   0  -1   8      393.81      384.61      5.22 o
   1  -1   8      838.07      887.72     10.61 o
   2  -1   8       44.15       58.09      2.47 o
   3  -1   8      215.83      190.23      6.08 o
   4  -1   8        3.13        2.47      1.05 o
   5  -1   8       29.99       30.04      1.78 o
   6  -1   8      206.68      185.06      5.73 o
   7  -1   8       32.68       29.90      2.79 o
   8  -1   8       11.31        7.39      1.58 o
   9  -1   8        1.49        1.48      1.38 o
  10  -1   8       87.09       88.44      4.85 o
  11  -1   8      123.83      124.40      6.04 o
  12  -1   8       28.36       27.82      4.65 o
  13  -1   8       18.98       17.92      2.72 o
  14  -1   8       20.35       25.95      7.77 o
 -12   0   8       95.40      130.37     16.62 o
 -11   0   8       41.06       43.70      4.30 o
 -10   0   8       25.37       24.33      2.73 o
  -9   0   8       32.17       31.07      3.07 o
  -8   0   8      690.37      655.04     14.72 o
  -7   0   8        8.60        4.96      1.68 o
  -6   0   8        0.06        0.66      1.04 o
  -5   0   8      820.09      757.53     16.03 o
  -4   0   8      520.85      476.74     11.33 o
  -3   0   8      211.43      194.82      5.54 o
  -2   0   8      326.68      310.30      5.18 o
  -1   0   8       57.01       57.50      1.89 o
   0   0   8      307.20      307.29      4.32 o
   1   0   8      536.00      593.09      7.67 o
   2   0   8     2449.35     2556.68     31.70 o
   3   0   8      177.04      211.44      4.22 o
   4   0   8       92.16       87.09      2.62 o
   5   0   8       60.82       58.65      2.36 o
   6   0   8      754.02      704.39     11.52 o
   7   0   8     1164.87     1071.44     16.21 o
   8   0   8      310.43      278.70      7.39 o
   9   0   8      472.84      429.17     10.94 o
  10   0   8       78.87       81.51      4.91 o
  11   0   8      351.13      368.02     10.30 o
  12   0   8       87.34       90.80      5.15 o
  13   0   8       12.56       11.60      3.28 o
  14   0   8      267.70      283.90     10.87 o
  15   0   8       18.29       14.95      3.20 o
 -12   1   8        9.58        9.36      6.28 o
 -11   1   8        0.03        0.45      2.07 o
 -10   1   8       85.79       92.91      4.62 o
  -9   1   8      242.52      241.65      7.72 o
  -8   1   8       17.36       16.92      2.51 o
  -7   1   8      396.73      366.88     10.74 o
  -6   1   8       35.14       25.19      5.71 o
  -5   1   8      530.04      469.55     11.41 o
  -4   1   8        4.61        4.01      1.19 o
  -3   1   8       57.38       75.04      4.99 o
  -2   1   8       28.31       25.49      2.29 o
  -1   1   8      368.29      404.39      8.23 o
   0   1   8     1323.15     1337.56     13.73 o
   1   1   8      378.38      389.35      5.50 o
   2   1   8     4872.46     5054.87     50.48 o
   3   1   8      968.46     1031.25     14.34 o
   4   1   8      271.34      267.99      6.32 o
   5   1   8      995.57      976.20     12.29 o
   6   1   8        3.82        2.61      1.06 o
   7   1   8       88.16       87.46      3.35 o
   8   1   8      189.76      168.75      5.46 o
   9   1   8       89.45       79.40      4.20 o
  10   1   8        0.04        0.05      1.05 o
  11   1   8        0.63        5.05      1.85 o
  12   1   8       35.69       26.51      3.15 o
  13   1   8      256.60      286.63      9.14 o
  14   1   8       54.96       60.92      7.89 o
  15   1   8        4.83        6.38      2.61 o
 -11   2   8      122.49      132.23      6.81 o
 -10   2   8       23.18       23.16      2.84 o
  -9   2   8        7.30        6.07      1.80 o
  -8   2   8      342.96      331.40     12.84 o
  -7   2   8      425.52      388.00     10.45 o
  -6   2   8      332.84      314.91     10.75 o
  -5   2   8        0.31       -0.08      1.17 o
  -4   2   8      232.68      214.39      6.94 o
  -3   2   8      121.63      111.67      5.21 o
  -2   2   8      442.68      436.45     10.58 o
  -1   2   8      702.07      722.28     13.01 o
   0   2   8       39.50       32.99      2.33 o
   1   2   8       62.38       51.18      1.67 o
   2   2   8     1630.61     1737.94     26.61 o
   3   2   8        2.63        0.51      0.77 o
   4   2   8      279.72      264.33      4.49 o
   5   2   8       75.92       76.96      2.47 o
   6   2   8     1038.54      925.52     14.10 o
   7   2   8        6.10        6.63      1.26 o
   8   2   8     2566.56     2393.12     35.90 o
   9   2   8        3.29        6.25      1.78 o
  10   2   8      164.03      127.26      5.37 o
  11   2   8      147.48      152.92      6.01 o
  12   2   8      151.44      165.04      6.41 o
  13   2   8       25.54       21.84      3.02 o
  14   2   8       10.07        8.16      2.14 o
  15   2   8      183.47      208.04      9.03 o
 -11   3   8        2.43        4.15      3.46 o
 -10   3   8       15.41        6.96      2.74 o
  -9   3   8       29.70       24.78      3.05 o
  -8   3   8        3.73        4.69      1.82 o
  -7   3   8       14.45       12.01      3.20 o
  -6   3   8       23.83       21.05      2.84 o
  -5   3   8        9.59       10.03      2.00 o
  -4   3   8     1070.97      958.49     19.53 o
  -3   3   8      222.48      209.33      6.84 o
  -2   3   8        1.28        2.05      1.15 o
  -1   3   8       17.98       18.76      2.88 o
   0   3   8       97.03      109.13      4.45 o
   1   3   8      779.53      791.61      8.87 o
   2   3   8        2.37        0.75      0.75 o
   3   3   8      604.74      645.83      9.58 o
   4   3   8      408.35      395.25      5.45 o
   5   3   8       18.85       18.25      1.31 o
   6   3   8     1272.73     1244.02     15.86 o
   7   3   8      314.12      299.49      6.51 o
   8   3   8       58.88       63.51      3.62 o
   9   3   8        8.85       11.82      1.81 o
  10   3   8       21.12       23.88      2.80 o
  11   3   8      131.95      126.12      5.35 o
  12   3   8       52.92       50.81      4.05 o
  13   3   8        5.12       13.64      2.59 o
  14   3   8       61.67       55.21      4.54 o
  15   3   8        9.54        9.61      5.38 o
  16   3   8       19.97       15.74      3.40 o
 -10   4   8      269.95      292.46     15.52 o
  -9   4   8        1.19        2.93      1.81 o
  -8   4   8       16.08       13.70      2.47 o
  -7   4   8       96.42       93.42      6.42 o
  -6   4   8      611.92      563.01     13.93 o
  -5   4   8      147.38      148.70      6.16 o
  -4   4   8      134.95      113.88      5.18 o
  -3   4   8      126.58      116.07      5.20 o
  -2   4   8      169.90      174.84      6.26 o
  -1   4   8        0.47       -0.20      1.43 o
   0   4   8      126.20      117.89      4.36 o
   1   4   8        1.25        0.33      0.63 o
   2   4   8        2.85        2.34      0.86 o
   3   4   8       15.65       24.62      1.51 o
   4   4   8      210.92      182.92      3.59 o
   5   4   8        9.70       11.77      1.06 o
   6   4   8     1410.29     1338.22     15.47 o
   7   4   8       19.21       26.14      1.98 o
   8   4   8      213.43      205.11      6.13 o
   9   4   8      115.80      117.67      4.60 o
  10   4   8       91.75       72.97      4.80 o
  11   4   8      123.59      109.78      5.60 o
  12   4   8       46.57       47.44      4.11 o
  13   4   8        7.10        5.99      2.04 o
  14   4   8      209.84      218.89      7.89 o
  15   4   8        2.27        1.94      2.11 o
  16   4   8       29.04       24.77      3.77 o
 -10   5   8        0.65       -1.28      2.63 o
  -9   5   8       97.24       99.28      7.01 o
  -8   5   8        0.13       -1.28      1.64 o
  -7   5   8       40.26       34.89      5.76 o
  -6   5   8      117.54      111.60      5.82 o
  -5   5   8       33.60       27.58      3.27 o
  -4   5   8        0.17       -0.89      1.05 o
  -3   5   8      131.48      113.74      6.96 o
  -2   5   8      137.99      137.26      5.73 o
  -1   5   8        2.93        2.23      1.50 o
   0   5   8       33.31       31.02      2.86 o
   1   5   8       40.17       39.20      2.66 o
   2   5   8      120.19      136.36      3.28 o
   3   5   8        1.69        3.43      0.90 o
   4   5   8     1008.24      991.49     11.93 o
   5   5   8      153.72      136.89      3.50 o
   6   5   8      537.43      501.12      7.37 o
   7   5   8       18.12       21.94      1.86 o
   8   5   8       87.81       74.75      3.37 o
   9   5   8      173.64      170.82      5.74 o
  10   5   8       49.40       34.91      3.49 o
  11   5   8       10.72        7.08      1.87 o
  12   5   8       32.23       34.77      3.45 o
  13   5   8        1.35       -0.31      1.30 o
  14   5   8       54.05       61.85      4.80 o
  15   5   8      131.52      143.90      9.02 o
  16   5   8       28.25       22.88      3.76 o
  -9   6   8      158.12      180.80     11.70 o
  -8   6   8       26.13       20.14      4.84 o
  -7   6   8       35.87       41.35      4.99 o
  -6   6   8        0.98        3.14      1.74 o
  -5   6   8       18.90       15.67      2.77 o
  -4   6   8       15.24       14.31      3.29 o
  -3   6   8      156.02      142.09      6.45 o
  -2   6   8       85.64       88.20      5.91 o
  -1   6   8        1.80        2.22      1.63 o
   0   6   8      126.98      123.79      7.60 o
   1   6   8       20.19       19.74      3.08 o
   2   6   8      420.50      453.07      8.31 o
   3   6   8     1226.70     1249.97     16.22 o
   4   6   8      110.28      100.43      2.73 o
   5   6   8     2545.50     2548.19     30.40 o
   6   6   8        1.91        2.77      1.02 o
   7   6   8     1542.65     1468.09     21.15 o
   8   6   8      161.49      155.76      4.73 o
   9   6   8      136.85      124.90      4.95 o
  10   6   8      188.33      159.92      6.44 o
  11   6   8        1.79       -2.03      1.37 o
  12   6   8       21.81       20.16      2.86 o
  13   6   8       63.94       68.37      5.04 o
  14   6   8        0.22       -0.52      1.34 o
  15   6   8      167.23      152.55      7.77 o
  16   6   8        0.13        0.19      1.92 o
  -9   7   8       73.22       72.47      8.84 o
  -8   7   8       14.17        7.44      3.72 o
  -7   7   8      108.38      109.86     12.70 o
  -6   7   8       47.67       38.36      8.11 o
  -5   7   8       54.72       50.03      5.54 o
  -4   7   8      212.69      203.56      9.68 o
  -3   7   8       14.78       10.05      2.98 o
  -2   7   8       25.16       14.23      3.44 o
  -1   7   8       48.38       43.79      4.15 o
   0   7   8      330.22      355.01     10.25 o
   1   7   8      203.48      205.22      5.53 o
   2   7   8      284.72      284.42      7.18 o
   3   7   8      117.94      114.18      5.86 o
   4   7   8        1.18        1.97      1.49 o
   5   7   8     1212.01     1168.12     15.88 o
   6   7   8      204.90      163.24      3.74 o
   7   7   8      237.56      195.34      5.43 o
   8   7   8        2.00        2.28      1.26 o
   9   7   8        3.77        4.40      1.63 o
  10   7   8        4.28       -0.29      1.78 o
  11   7   8        0.35        3.11      1.71 o
  12   7   8       38.43       35.33      3.79 o
  13   7   8       85.08       85.16      5.85 o
  14   7   8       27.30       30.61      3.60 o
  15   7   8       25.33       21.65      3.83 o
  16   7   8        6.55        5.77      2.66 o
  -8   8   8       14.10       18.92      5.13 o
  -7   8   8       44.11       37.58      6.92 o
  -6   8   8       24.27       29.96      4.62 o
  -5   8   8      250.37      232.23     10.98 o
  -4   8   8       24.03       27.29      4.61 o
  -3   8   8       13.09       17.66      3.94 o
  -2   8   8       17.05        9.71      3.15 o
  -1   8   8       11.69       11.90      2.76 o
   0   8   8      631.29      682.01     16.09 o
   1   8   8        1.56        2.66      1.62 o
   2   8   8      135.05      145.53      5.08 o
   3   8   8      522.01      576.61     13.70 o
   4   8   8     2636.71     2608.59     36.98 o
   5   8   8        0.82        3.25      1.21 o
   6   8   8     1869.88     1831.00     21.55 o
   7   8   8        1.80        4.63      1.29 o
   8   8   8        3.46        2.72      1.25 o
   9   8   8      267.47      253.43      6.65 o
  10   8   8      129.43      138.52      6.32 o
  11   8   8       44.51       36.02      4.06 o
  12   8   8       12.18        7.60      2.46 o
  13   8   8      144.87      141.16      6.63 o
  14   8   8      207.87      207.70      8.13 o
  15   8   8        1.11        3.17      2.48 o
  16   8   8       68.56       75.21      6.45 o
  -7   9   8       48.63       43.60      7.54 o
  -6   9   8       51.81       35.73      6.93 o
  -5   9   8      135.31      133.84      8.52 o
  -4   9   8        0.28       -0.91      3.27 o
  -3   9   8       13.87       17.70      3.90 o
  -2   9   8        2.86       -2.30      6.42 o
  -1   9   8      270.13      271.25      9.46 o
   0   9   8      193.11      242.33      8.91 o
   1   9   8      575.05      640.42     15.84 o
   2   9   8       16.41       17.26      2.28 o
   3   9   8       53.69       56.73      4.61 o
   4   9   8      524.95      514.83     12.60 o
   5   9   8      180.50      186.70      6.35 o
   6   9   8       44.19       47.31      2.61 o
   7   9   8      246.26      233.86      5.74 o
   8   9   8        4.66        6.50      2.33 o
   9   9   8       84.88       81.87      4.29 o
  10   9   8       30.35       26.25      3.58 o
  11   9   8       17.13       20.12      3.36 o
  12   9   8        6.17        5.42      2.33 o
  13   9   8       32.63       40.15      7.54 o
  14   9   8      200.59      215.60      8.51 o
  15   9   8      132.06      146.12      7.99 o
  16   9   8        0.57        1.17      2.36 o
  -7  10   8       25.29       18.24      5.91 o
  -6  10   8       89.04       74.67      9.95 o
  -5  10   8      225.10      229.00     18.55 o
  -4  10   8       94.11       85.74      8.27 o
  -3  10   8        0.14       -2.29      3.57 o
  -2  10   8      175.79      183.91     20.00 o
  -1  10   8       11.31       13.81      3.30 o
   0  10   8       91.64      103.61      6.64 o
   1  10   8        0.04        0.94      1.98 o
   2  10   8       17.78       19.66      2.48 o
   3  10   8       26.11       31.30      4.19 o
   4  10   8      225.03      242.08      9.45 o
   5  10   8      393.19      383.71     10.66 o
   6  10   8       22.21       20.94      2.54 o
   7  10   8      182.45      179.54      4.77 o
   8  10   8       26.85       24.41      2.68 o
   9  10   8       15.46       11.58      2.96 o
  10  10   8      311.22      300.44     18.95 o
  11  10   8      258.97      259.93     13.14 o
  12  10   8      207.87      187.92      8.04 o
  13  10   8        0.38       -2.54      2.28 o
  14  10   8        5.50        1.47      2.01 o
  15  10   8       28.77       24.50      4.21 o
  16  10   8       24.92       19.76      7.38 o
  -6  11   8        0.03        3.42      3.73 o
  -5  11   8        5.60        3.04      3.94 o
  -4  11   8        2.80        5.03      3.09 o
  -3  11   8       14.43       13.59      5.22 o
  -2  11   8      102.91      102.82      9.17 o
  -1  11   8        0.99        4.73      2.67 o
   0  11   8      189.22      195.60      8.52 o
   1  11   8       17.86       20.25      7.38 o
   2  11   8       73.79       91.69      5.43 o
   3  11   8      210.91      209.34      8.86 o
   4  11   8        9.78       13.09      3.42 o
   5  11   8      296.90      277.49     14.29 o
   6  11   8        0.16        2.47      2.10 o
   7  11   8       17.67       19.48      2.82 o
   8  11   8       42.00       36.28      3.46 o
   9  11   8       95.74       99.38      5.50 o
  10  11   8       81.66       93.65      5.09 o
  11  11   8       81.23       84.59      9.04 o
  12  11   8        0.66       -0.16      2.87 o
  13  11   8        3.27        6.68      2.55 o
  14  11   8       12.16       18.71      3.87 o
  15  11   8      271.24      314.16     12.75 o
  -5  12   8       44.07       41.06      8.49 o
  -4  12   8       54.84       56.46      9.28 o
  -3  12   8        8.60        5.21      3.59 o
  -2  12   8       15.65       12.89      7.88 o
  -1  12   8      176.87      214.01     10.34 o
   0  12   8        0.71        6.90      2.66 o
   1  12   8      150.43      161.99      9.27 o
   2  12   8       13.42       15.55      6.78 o
   3  12   8        9.25        6.78      3.04 o
   4  12   8        0.50        4.59      3.02 o
   5  12   8       50.38       55.05      8.41 o
   6  12   8       21.92       38.93      4.70 o
   7  12   8       85.30       88.73      5.91 o
   8  12   8       97.23       89.19     10.52 o
   9  12   8       15.15       12.62      3.31 o
  10  12   8      122.76      120.09      5.63 o
  11  12   8        0.76        1.55      2.50 o
  12  12   8       59.58       61.55      7.36 o
  13  12   8      172.86      164.31      9.15 o
  14  12   8      260.34      265.01     11.85 o
  15  12   8        9.66        3.03      2.79 o
  -4  13   8        6.23        7.84      5.16 o
  -3  13   8       16.85        5.19      4.91 o
  -2  13   8        1.83        7.80      6.32 o
  -1  13   8      541.93      626.51     17.75 o
   0  13   8       67.45       65.92      7.47 o
   1  13   8      147.24      147.75     13.77 o
   2  13   8      162.90      159.19     13.70 o
   3  13   8       19.71       28.61      4.13 o
   4  13   8      235.88      240.32     10.20 o
   5  13   8      131.33      141.87      8.07 o
   6  13   8       26.77       28.88      5.00 o
   7  13   8       39.16       38.28      3.85 o
   8  13   8      188.17      188.91     13.78 o
   9  13   8      108.92      104.33      8.45 o
  10  13   8      137.92      134.81      5.76 o
  11  13   8       22.98       19.78      2.83 o
  12  13   8       16.70       16.58      4.12 o
  13  13   8      102.83      111.56      7.99 o
  14  13   8       11.38       11.94      3.81 o
  15  13   8       54.03       49.56      6.28 o
  -2  14   8       29.55       25.19      7.00 o
  -1  14   8       42.99       57.29     11.23 o
   0  14   8       17.10       30.60      8.81 o
   1  14   8        1.98      -11.33      5.92 o
   2  14   8       26.66       31.73      8.68 o
   3  14   8      103.85       93.52     11.53 o
   4  14   8       12.02        9.59      5.04 o
   5  14   8       16.61       16.32      4.18 o
   6  14   8        9.09        5.49      7.13 o
   7  14   8        2.05        3.09      1.91 o
   8  14   8        0.73        4.22      4.59 o
   9  14   8        0.72       -1.43      4.83 o
  10  14   8        1.49        1.94      2.46 o
  11  14   8       31.72       35.04      3.57 o
  12  14   8        2.56        7.12      3.04 o
  13  14   8       10.49        8.95      5.05 o
  14  14   8        6.67        1.47      5.64 o
  -1  15   8       52.12       42.91     10.74 o
   0  15   8        1.63        0.56      6.67 o
   1  15   8       22.49        7.35      8.82 o
   2  15   8        6.54        7.20      6.38 o
   3  15   8      168.51      151.92     13.44 o
   4  15   8       23.07       12.50      7.50 o
   5  15   8       10.18       10.23      3.93 o
   6  15   8        0.22       -0.52      3.01 o
   7  15   8        6.74        3.57      3.85 o
   8  15   8      149.47      135.38     14.70 o
   9  15   8        0.77        0.78      5.18 o
  10  15   8       16.60        7.94      4.27 o
  11  15   8       35.72       40.71      7.14 o
  12  15   8        0.01        3.01      2.50 o
  13  15   8       16.07       20.33      4.88 o
   1  16   8      104.37      107.09     14.11 o
   2  16   8       79.17      117.51     13.75 o
   3  16   8       41.95       53.87      9.40 o
   4  16   8      175.13      181.70     14.57 o
   5  16   8       11.99       17.16      4.31 o
   6  16   8      198.07      196.43      9.64 o
   7  16   8       14.07       12.74      5.25 o
   8  16   8        4.64       12.68      3.06 o
   9  16   8        3.02        6.79      4.37 o
  10  16   8       46.14       54.04      7.31 o
  11  16   8        4.67        2.33      3.57 o
  12  16   8        1.61        7.21      4.34 o
   3  17   8       27.01       23.87      8.19 o
   4  17   8       68.31       67.39     11.14 o
   5  17   8       65.33       73.70     10.93 o
   6  17   8      104.65      106.20      9.88 o
   7  17   8      239.49      236.22     15.65 o
   8  17   8        6.12        7.17      4.25 o
   9  17   8        0.00        0.97      2.18 o
  10  17   8       39.70       48.36      5.48 o
  -6 -15   9        4.02        1.58      3.66 o
  -5 -15   9        0.27       -3.69      3.29 o
  -4 -15   9        0.35        1.44      3.12 o
  -3 -15   9       11.98       -0.96      4.78 o
  -2 -15   9        0.68        2.14      3.66 o
  -1 -15   9        5.04       14.83      7.75 o
   0 -15   9        8.81       13.89      3.96 o
   1 -15   9        1.60        4.29      8.26 o
  -8 -14   9        1.21        2.14      3.14 o
  -7 -14   9      139.39      149.23     12.69 o
  -6 -14   9       22.78       26.42      4.21 o
  -5 -14   9       48.80       42.27      5.99 o
  -4 -14   9       11.47        8.58      3.76 o
  -3 -14   9      171.75      173.64      9.22 o
  -2 -14   9       21.14       21.68      4.20 o
  -1 -14   9       11.31       10.43      7.72 o
   0 -14   9        1.89        8.62      3.44 o
   1 -14   9       45.78       43.71      7.22 o
   2 -14   9       65.09       79.38      9.04 o
   3 -14   9      109.26      122.30     17.00 o
  -9 -13   9       43.04       53.68      6.93 o
  -8 -13   9      398.59      447.65     41.17 o
  -7 -13   9       35.07       30.57      4.48 o
  -6 -13   9       34.54       40.69      8.00 o
  -5 -13   9      295.77      314.53     11.76 o
  -4 -13   9       44.09       36.22      5.22 o
  -3 -13   9       10.15        4.37      4.94 o
  -2 -13   9       50.49       53.53      6.47 o
  -1 -13   9       24.65       21.80      4.99 o
   0 -13   9        0.17        7.72      3.13 o
   1 -13   9      417.21      445.85     15.47 o
   2 -13   9        3.72        0.99      4.51 o
   3 -13   9      130.52      145.18     10.54 o
   4 -13   9       16.87       22.09      6.21 o
   5 -13   9      184.38      190.00     13.15 o
 -10 -12   9        2.53        0.09      2.51 o
  -9 -12   9        0.30       -0.91      2.62 o
  -8 -12   9        6.52       13.00      4.33 o
  -7 -12   9       64.40       68.42      5.89 o
  -6 -12   9       25.63       16.10      7.34 o
  -5 -12   9       51.43       53.86      6.65 o
  -4 -12   9        0.39       -1.16      2.22 o
  -3 -12   9       46.55       49.87      5.51 o
  -2 -12   9        6.24        5.86      2.59 o
  -1 -12   9      192.34      208.75      7.16 o
   0 -12   9       10.30        7.55      3.23 o
   1 -12   9       10.01       11.37      5.13 o
   2 -12   9       25.43       22.43      5.64 o
   3 -12   9      159.60      178.22     13.95 o
   4 -12   9       64.01       50.05      7.81 o
   5 -12   9       82.67      109.80     10.68 o
   6 -12   9        0.06        4.01      6.78 o
 -11 -11   9       54.56       49.05      5.06 o
 -10 -11   9       25.34       20.82      4.52 o
  -9 -11   9      211.27      224.78     10.10 o
  -8 -11   9      189.58      204.48      8.53 o
  -7 -11   9      175.77      192.00      8.22 o
  -6 -11   9      371.04      405.24     22.32 o
  -5 -11   9       38.57       29.64      4.22 o
  -4 -11   9       51.49       45.43      3.94 o
  -3 -11   9       95.53      106.65      7.47 o
  -2 -11   9      151.42      155.22      7.82 o
  -1 -11   9       10.57       13.04      2.46 o
   0 -11   9       13.78       13.24      3.23 o
   1 -11   9       12.82       10.34      3.31 o
   2 -11   9      468.14      511.96     14.86 o
   3 -11   9       13.50       12.21      4.83 o
   4 -11   9      190.97      225.98     12.39 o
   5 -11   9      142.15      163.37     11.74 o
   6 -11   9       54.22       58.11      8.69 o
   7 -11   9        0.14       -2.30      2.97 o
 -11 -10   9        2.04        1.57      2.04 o
 -10 -10   9        2.78        4.11      2.65 o
  -9 -10   9        4.79        0.60      2.39 o
  -8 -10   9       37.29       52.80      7.74 o
  -7 -10   9       25.74       19.63      3.45 o
  -6 -10   9       34.96       35.97      5.10 o
  -5 -10   9       93.44       72.23      5.64 o
  -4 -10   9       81.23       76.83      4.88 o
  -3 -10   9       28.15       22.87      3.21 o
  -2 -10   9        1.76        1.02      2.39 o
  -1 -10   9       22.80       18.02      2.73 o
   0 -10   9        2.44        1.25      2.32 o
   1 -10   9       78.66       95.25      6.03 o
   2 -10   9        0.29        6.07      3.33 o
   3 -10   9        8.26        8.39      2.70 o
   4 -10   9       80.23       93.10      8.92 o
   5 -10   9        0.27        1.85     10.86 o
   6 -10   9       14.56       17.37      4.75 o
   7 -10   9       39.00       27.86      4.36 o
   8 -10   9       21.43       23.53      7.75 o
 -11  -9   9       30.08       32.50      3.92 o
 -10  -9   9        0.59       -1.20      1.48 o
  -9  -9   9      225.02      235.87     10.69 o
  -8  -9   9       38.50       38.46      4.14 o
  -7  -9   9      337.88      352.56     10.61 o
  -6  -9   9       47.98       43.77      4.37 o
  -5  -9   9       61.06       57.60      4.87 o
  -4  -9   9       26.60       27.64      3.54 o
  -3  -9   9       10.96       10.88      2.29 o
  -2  -9   9       21.63       21.80      3.62 o
  -1  -9   9        0.44       -1.50      1.66 o
   0  -9   9       93.90       96.23      4.60 o
   1  -9   9       11.52        3.37      2.26 o
   2  -9   9       49.90       43.59      4.31 o
   3  -9   9      164.21      168.94      9.98 o
   4  -9   9        4.91        2.03      5.43 o
   5  -9   9      259.42      256.16     16.16 o
   6  -9   9        3.22       -0.98      2.30 o
   7  -9   9      134.27      154.42     10.19 o
   8  -9   9        8.93        9.23      3.65 o
   9  -9   9       17.03       11.45      4.04 o
 -12  -8   9       11.55       10.27      3.51 o
 -11  -8   9        9.44        7.79      3.13 o
 -10  -8   9       71.29       71.95      5.31 o
  -9  -8   9      144.16      147.37      5.70 o
  -8  -8   9        3.59        1.32      1.81 o
  -7  -8   9       33.81       34.24      3.83 o
  -6  -8   9        2.49        6.82      3.96 o
  -5  -8   9       69.85       77.95      7.23 o
  -4  -8   9       10.22       10.93      2.34 o
  -3  -8   9      251.02      253.19      6.63 o
  -2  -8   9      782.78      753.83     21.30 o
  -1  -8   9      112.46       85.76      3.55 o
   0  -8   9      524.40      508.73     11.02 o
   1  -8   9       55.52       47.54      7.09 o
   2  -8   9       12.60       16.10      6.58 o
   3  -8   9      241.42      248.43      9.48 o
   4  -8   9        8.44       11.83      5.76 o
   5  -8   9      229.01      213.09     11.61 o
   6  -8   9       25.03       23.69      3.23 o
   7  -8   9      166.90      160.87      6.80 o
   8  -8   9        8.68       13.98      4.66 o
   9  -8   9       44.39       42.35      6.08 o
  10  -8   9        4.17        2.41      2.99 o
 -12  -7   9       22.89       24.58      6.20 o
 -11  -7   9      423.06      500.01     18.01 o
 -10  -7   9        2.55        0.31      1.46 o
  -9  -7   9        1.65        2.92      1.58 o
  -8  -7   9      132.93      150.91      5.53 o
  -7  -7   9      150.86      150.78      5.37 o
  -6  -7   9        0.02        0.24      2.07 o
  -5  -7   9       42.07       39.86      3.85 o
  -4  -7   9       16.63        8.66      3.12 o
  -3  -7   9      238.69      199.31      5.65 o
  -2  -7   9      157.77      145.10      4.79 o
  -1  -7   9      205.82      165.33      4.39 o
   0  -7   9      314.47      304.55      8.31 o
   1  -7   9      114.80       96.13      4.81 o
   2  -7   9        0.27        1.54      1.83 o
   3  -7   9       79.59       84.55      8.76 o
   4  -7   9        5.49        6.63      1.43 o
   5  -7   9       38.58       38.41      4.38 o
   6  -7   9       79.63       81.86      5.18 o
   7  -7   9        3.21        6.21      8.06 o
   8  -7   9        7.37       14.64      6.61 o
   9  -7   9        7.39        7.94      4.04 o
  10  -7   9        0.09        1.20      2.64 o
  11  -7   9       95.55       98.19      8.74 o
 -12  -6   9      126.66      153.88      8.46 o
 -11  -6   9       34.80       21.88      4.07 o
 -10  -6   9        0.29        2.26      2.25 o
  -9  -6   9        9.52       10.90      2.58 o
  -8  -6   9      151.72      161.36      7.88 o
  -7  -6   9       22.95       19.71      3.14 o
  -6  -6   9       96.96       96.17      4.27 o
  -5  -6   9       20.09       14.82      1.94 o
  -4  -6   9        8.31        9.21      2.04 o
  -3  -6   9      215.08      183.95      5.21 o
  -2  -6   9        0.37        0.04      1.58 o
  -1  -6   9      152.39      158.37      4.38 o
   0  -6   9       11.00       25.18      1.92 o
   1  -6   9       99.14       77.38      3.42 o
   2  -6   9       15.38       18.02      3.56 o
   3  -6   9        9.90       14.39      2.35 o
   4  -6   9       22.65       25.13      2.24 o
   5  -6   9       50.02       38.54      3.44 o
   6  -6   9      250.87      262.99      7.86 o
   7  -6   9        2.31        4.96      1.97 o
   8  -6   9        0.07       -1.68      1.72 o
   9  -6   9      202.56      200.90      8.55 o
  10  -6   9       12.11       13.86      3.23 o
  11  -6   9       67.26       70.39      7.27 o
  12  -6   9        0.72        3.99      2.93 o
 -12  -5   9      106.18      106.49      9.33 o
 -11  -5   9        5.95       10.77      3.11 o
 -10  -5   9      565.65      620.71     15.49 o
  -9  -5   9       44.53       36.85      3.91 o
  -8  -5   9      249.36      237.87      8.53 o
  -7  -5   9       42.97       42.26      3.92 o
  -6  -5   9       14.56       20.75      2.01 o
  -5  -5   9       80.67       80.28      3.42 o
  -4  -5   9       15.68        8.28      1.42 o
  -3  -5   9      507.00      478.48      8.27 o
  -2  -5   9      298.17      273.58      5.39 o
  -1  -5   9       72.52       60.09      2.58 o
   0  -5   9     1291.77     1157.05     14.96 o
   1  -5   9        5.03        3.62      1.01 o
   2  -5   9        2.23        4.53      1.90 o
   3  -5   9       26.55       15.25      1.68 o
   4  -5   9      651.86      586.17     10.62 o
   5  -5   9      487.95      454.79     13.98 o
   6  -5   9       54.70       44.02      3.64 o
   7  -5   9       22.59       15.49      4.39 o
   8  -5   9        0.10       -1.28      1.71 o
   9  -5   9       43.68       45.27      4.65 o
  10  -5   9       14.18       16.89      3.37 o
  11  -5   9       52.07       46.03      4.96 o
  12  -5   9       23.94       23.13      4.35 o
 -12  -4   9      182.49      209.83      8.65 o
 -11  -4   9        1.64        0.49      3.78 o
 -10  -4   9      132.50      138.25      6.34 o
  -9  -4   9       24.96       30.97      3.46 o
  -8  -4   9       39.26       43.31      4.81 o
  -7  -4   9       20.16       16.49      2.58 o
  -6  -4   9        3.37        3.29      1.76 o
  -5  -4   9      170.54      154.30      4.63 o
  -4  -4   9       86.92       77.61      3.55 o
  -3  -4   9      206.25      188.81      4.66 o
  -2  -4   9      296.22      267.98      5.16 o
  -1  -4   9      850.81      823.10      9.82 o
   0  -4   9       38.89       32.76      1.92 o
   1  -4   9       33.78       41.48      2.39 o
   2  -4   9      586.24      595.08     11.13 o
   3  -4   9      328.26      292.98      6.60 o
   4  -4   9      819.53      725.25     11.03 o
   5  -4   9      652.10      512.05      8.46 o
   6  -4   9        2.86        2.64      1.50 o
   7  -4   9       57.20       61.55      4.14 o
   8  -4   9        2.19       -1.23      1.60 o
   9  -4   9        9.05        4.32      2.09 o
  10  -4   9      119.82      128.14      6.59 o
  11  -4   9       28.48       23.51      6.26 o
  12  -4   9        9.80       11.41      3.32 o
  13  -4   9       36.02       38.61      5.27 o
 -12  -3   9      144.84      156.54     11.06 o
 -11  -3   9       73.45       70.87      5.33 o
 -10  -3   9      199.62      212.98      7.59 o
  -9  -3   9       30.79       31.36      3.02 o
  -8  -3   9       14.67       14.48      3.24 o
  -7  -3   9      124.38      114.53      5.63 o
  -6  -3   9        9.57       14.32      2.03 o
  -5  -3   9        0.38        3.98      1.26 o
  -4  -3   9      299.55      287.72      6.96 o
  -3  -3   9        0.76        0.07      1.07 o
  -2  -3   9     1497.94     1439.93     25.45 o
  -1  -3   9      234.66      221.22      5.15 o
   0  -3   9      426.96      393.46      6.51 o
   1  -3   9       98.88       87.05      2.89 o
   2  -3   9      674.28      656.72      9.76 o
   3  -3   9        0.81        1.45      0.82 o
   4  -3   9      333.19      365.32      8.54 o
   5  -3   9      655.08      622.58      9.64 o
   6  -3   9        0.03        2.75      1.60 o
   7  -3   9        9.73       10.09      1.99 o
   8  -3   9      307.67      277.50     12.20 o
   9  -3   9        0.10        1.26      1.83 o
  10  -3   9        6.09        1.46      1.99 o
  11  -3   9       29.99       23.36      3.47 o
  12  -3   9       87.31      107.75     10.71 o
  13  -3   9       34.42       36.95      5.05 o
 -12  -2   9       15.37        6.59      6.19 o
 -11  -2   9       55.86       63.79      4.99 o
 -10  -2   9       11.58       11.37      1.96 o
  -9  -2   9        0.02       -0.06      1.51 o
  -8  -2   9       76.00       72.88      4.68 o
  -7  -2   9        5.68        1.58      1.40 o
  -6  -2   9       22.12       20.29      2.69 o
  -5  -2   9      115.86      107.99      4.53 o
  -4  -2   9      713.23      656.15     13.14 o
  -3  -2   9        1.62        1.45      1.11 o
  -2  -2   9      157.89      149.44      3.80 o
  -1  -2   9        6.73        6.62      1.17 o
   0  -2   9      124.05      137.76      3.19 o
   1  -2   9      397.07      360.45      6.14 o
   2  -2   9        8.23       13.82      1.91 o
   3  -2   9     1472.14     1373.27     20.05 o
   4  -2   9      319.70      302.58      5.87 o
   5  -2   9      280.66      227.38      4.87 o
   6  -2   9        0.38        1.64      1.13 o
   7  -2   9        8.81        8.48      1.62 o
   8  -2   9      307.05      280.33      8.93 o
   9  -2   9       12.78       17.53      3.32 o
  10  -2   9       17.73       15.44      2.76 o
  11  -2   9       34.31       33.13      6.22 o
  12  -2   9       43.74       46.06     10.58 o
  13  -2   9       16.96       16.57      3.60 o
  14  -2   9        0.42        0.12      2.26 o
 -12  -1   9       22.24       11.03      7.19 o
 -11  -1   9      389.02      426.90     13.28 o
 -10  -1   9        0.81        0.63      1.44 o
  -9  -1   9      277.95      294.03      9.00 o
  -8  -1   9       41.64       42.27      3.82 o
  -7  -1   9        0.80        0.67      1.41 o
  -6  -1   9      104.11       97.03      4.97 o
  -5  -1   9       44.66       32.38      2.78 o
  -4  -1   9      875.55      830.18     15.43 o
  -3  -1   9       10.48        4.33      1.38 o
  -2  -1   9      196.68      184.07      5.68 o
  -1  -1   9      152.66      143.00      3.67 o
   0  -1   9      679.41      673.02      8.44 o
   1  -1   9      978.34      967.49     11.65 o
   2  -1   9      893.07      854.86     10.64 o
   3  -1   9      542.30      499.49      7.61 o
   4  -1   9      265.67      260.43      5.00 o
   5  -1   9      156.84      153.30      3.86 o
   6  -1   9      433.98      429.48      9.57 o
   7  -1   9      837.40      812.57     13.50 o
   8  -1   9       50.23       41.66      3.87 o
   9  -1   9       36.74       41.04      5.12 o
  10  -1   9        3.54        4.70      2.72 o
  11  -1   9       41.41       42.75      4.18 o
  12  -1   9        4.39        4.09      1.94 o
  13  -1   9        6.33        2.24      2.00 o
  14  -1   9        3.16        2.76      2.35 o
 -11   0   9       38.24       36.79      4.10 o
 -10   0   9        1.41        0.52      1.46 o
  -9   0   9      149.02      136.65      6.02 o
  -8   0   9      169.21      162.73      6.43 o
  -7   0   9       11.06        7.26      1.97 o
  -6   0   9      304.04      301.13      9.26 o
  -5   0   9       28.48       22.77      2.67 o
  -4   0   9        2.88        2.67      0.97 o
  -3   0   9      274.60      253.69      6.89 o
  -2   0   9      179.96      163.58      5.26 o
  -1   0   9      159.84      135.51      4.18 o
   0   0   9      127.68      115.38      2.44 o
   1   0   9       59.40       61.92      2.09 o
   2   0   9     1029.40     1025.51     13.50 o
   3   0   9     1157.56     1191.64     16.24 o
   4   0   9      133.54      138.28      3.47 o
   5   0   9      195.07      175.62      4.12 o
   6   0   9      122.78       92.81      3.97 o
   7   0   9        0.16        0.56      1.05 o
   8   0   9        0.01        2.01      1.30 o
   9   0   9       16.07       14.21      2.69 o
  10   0   9       15.16       14.48      3.45 o
  11   0   9        0.23        0.23      1.35 o
  12   0   9        5.55        2.12      1.80 o
  13   0   9       22.57       26.40      3.29 o
  14   0   9       23.01       22.97      3.93 o
  15   0   9       55.29       52.58      6.62 o
 -11   1   9        0.60        1.38      2.05 o
 -10   1   9      145.28      156.29      7.71 o
  -9   1   9        0.02        1.10      1.50 o
  -8   1   9        8.04        3.83      1.78 o
  -7   1   9       27.46       27.16      3.09 o
  -6   1   9       43.79       48.15      4.17 o
  -5   1   9       84.00       86.03      4.59 o
  -4   1   9      118.14       96.31      4.44 o
  -3   1   9      230.64      193.37      5.86 o
  -2   1   9        2.26        1.32      1.05 o
  -1   1   9       24.58       22.92      2.22 o
   0   1   9      306.76      301.29      5.50 o
   1   1   9       44.72       57.14      1.92 o
   2   1   9       99.97       91.52      2.34 o
   3   1   9       41.19       45.32      2.17 o
   4   1   9       36.86       36.02      2.04 o
   5   1   9      133.45      124.58      3.45 o
   6   1   9      211.49      200.82      4.14 o
   7   1   9       21.50       16.17      1.90 o
   8   1   9      385.84      377.03      9.17 o
   9   1   9       66.18       66.98      4.76 o
  10   1   9        0.47        4.78      2.07 o
  11   1   9        1.45        0.90      1.38 o
  12   1   9       61.27       63.92      4.99 o
  13   1   9        6.17        8.95      4.18 o
  14   1   9       54.50       61.68      5.76 o
  15   1   9       62.10       72.31     10.91 o
 -11   2   9       34.63       33.21      9.97 o
 -10   2   9        4.79       -0.57      4.72 o
  -9   2   9       44.10       48.54      4.16 o
  -8   2   9       46.99       40.13      4.70 o
  -7   2   9      304.93      285.90      9.01 o
  -6   2   9       16.03       15.89      2.53 o
  -5   2   9       12.90       13.95      2.20 o
  -4   2   9      496.80      468.23     16.89 o
  -3   2   9      342.49      318.37     13.91 o
  -2   2   9      819.07      838.08     15.31 o
  -1   2   9        3.44        4.88      1.39 o
   0   2   9      105.86       96.38      3.56 o
   1   2   9      361.68      382.92      5.87 o
   2   2   9        8.60        4.38      0.84 o
   3   2   9      588.66      634.03      7.83 o
   4   2   9      199.93      183.00      4.74 o
   5   2   9      105.16      100.98      3.12 o
   6   2   9      660.03      650.33      9.62 o
   7   2   9      480.45      445.94      8.65 o
   8   2   9      130.88      150.15      5.36 o
   9   2   9        6.70        8.87      2.11 o
  10   2   9      135.03       88.32      6.11 o
  11   2   9        5.08        6.91      1.99 o
  12   2   9      150.90      166.54      6.85 o
  13   2   9       31.06       30.54      3.51 o
  14   2   9       37.52       37.87      4.53 o
  15   2   9       60.14       73.24      8.28 o
 -10   3   9       22.50       18.74      4.42 o
  -9   3   9       69.08       74.07      6.48 o
  -8   3   9       75.36       68.39      4.77 o
  -7   3   9      143.54      137.27     18.17 o
  -6   3   9       67.75       64.57      4.78 o
  -5   3   9        0.52       -0.74      1.40 o
  -4   3   9      166.87      159.73      6.25 o
  -3   3   9      276.24      263.01      8.24 o
  -2   3   9       58.03       68.71      4.29 o
  -1   3   9      237.52      234.68      7.74 o
   0   3   9     1021.32     1058.84     16.01 o
   1   3   9      168.22      159.92      3.87 o
   2   3   9      206.08      254.57      4.11 o
   3   3   9      290.23      282.43      5.15 o
   4   3   9       85.22       73.05      2.19 o
   5   3   9       74.92       65.75      2.42 o
   6   3   9       40.22       43.11      1.95 o
   7   3   9      785.96      703.62     11.90 o
   8   3   9      830.50      753.69     12.71 o
   9   3   9        3.60        3.55      1.55 o
  10   3   9      195.50      209.98      7.37 o
  11   3   9      107.07      100.88      5.23 o
  12   3   9       18.29       19.59      4.25 o
  13   3   9       79.90       87.68      5.55 o
  14   3   9       48.55       48.00      4.42 o
  15   3   9      136.37      143.01     11.09 o
 -10   4   9       28.66       27.46     11.62 o
  -9   4   9        0.46       -1.79      4.22 o
  -8   4   9        0.84        1.74      1.75 o
  -7   4   9      118.55      105.95     16.54 o
  -6   4   9        2.65        4.51      1.86 o
  -5   4   9      168.92      161.93      6.65 o
  -4   4   9        4.10        6.97      1.72 o
  -3   4   9     1304.89     1295.85     29.38 o
  -2   4   9      126.21      110.17      5.79 o
  -1   4   9      418.47      412.66      9.26 o
   0   4   9        9.54       10.64      1.93 o
   1   4   9      283.13      271.39      5.89 o
   2   4   9      358.90      371.59      6.64 o
   3   4   9        2.34        8.95      1.08 o
   4   4   9       83.62       87.10      2.44 o
   5   4   9       53.22       52.54      2.25 o
   6   4   9      118.63      104.11      3.25 o
   7   4   9     1485.64     1459.51     21.11 o
   8   4   9       96.54       93.70      3.79 o
   9   4   9      298.95      313.71      8.28 o
  10   4   9       38.23       32.63      3.49 o
  11   4   9       77.65       58.57      4.66 o
  12   4   9       16.21       22.36      3.06 o
  13   4   9       68.07       74.79      5.33 o
  14   4   9        0.89        0.50      1.53 o
  15   4   9      102.37      120.64     14.67 o
  16   4   9       20.98       22.40      3.77 o
  -9   5   9       62.40       68.62      6.78 o
  -8   5   9       92.57       96.27     24.89 o
  -7   5   9        0.01        0.26      1.70 o
  -6   5   9       49.71       45.25      5.00 o
  -5   5   9      256.50      243.82      8.64 o
  -4   5   9        2.04        1.64      1.51 o
  -3   5   9      610.29      576.14     16.19 o
  -2   5   9       52.78       52.18      4.23 o
  -1   5   9      478.81      484.77     10.55 o
   0   5   9      408.60      408.08      9.42 o
   1   5   9      521.98      508.55     10.66 o
   2   5   9       24.76       21.90      2.36 o
   3   5   9       84.31       81.75      4.61 o
   4   5   9       49.17       54.86      2.37 o
   5   5   9      152.44      143.72      3.92 o
   6   5   9       11.03       12.67      1.55 o
   7   5   9      630.22      573.47     10.45 o
   8   5   9      645.94      590.37      9.75 o
   9   5   9      118.40      111.29      4.81 o
  10   5   9      390.66      404.35     11.19 o
  11   5   9      110.30      107.11      5.46 o
  12   5   9        5.81        7.97      2.19 o
  13   5   9        0.14       -0.46      1.93 o
  14   5   9        3.93        6.84      2.17 o
  15   5   9       15.28       11.28      3.11 o
  16   5   9      108.96      120.27      7.16 o
  -9   6   9       39.78       37.68      6.56 o
  -8   6   9       30.19       23.15      5.36 o
  -7   6   9        6.37        4.95      2.12 o
  -6   6   9       61.62       64.00      5.28 o
  -5   6   9       57.06       51.00      5.55 o
  -4   6   9        0.13       -1.53      1.61 o
  -3   6   9       70.57       70.71      5.48 o
  -2   6   9       28.62       37.34      4.94 o
  -1   6   9       37.78       33.85      4.56 o
   0   6   9       29.06       33.44      3.70 o
   1   6   9      343.26      359.62     10.59 o
   2   6   9      180.50      182.01      5.58 o
   3   6   9        0.03        0.83      1.36 o
   4   6   9      185.95      175.12      5.11 o
   5   6   9      264.54      262.51      6.91 o
   6   6   9       13.78        7.16      1.70 o
   7   6   9       98.52       91.99      3.79 o
   8   6   9       13.65       14.98      1.81 o
   9   6   9       98.03      101.68      6.29 o
  10   6   9        6.26        9.02      2.37 o
  11   6   9        1.73        2.69      3.40 o
  12   6   9       19.80       18.36      2.90 o
  13   6   9       21.86       23.96      4.14 o
  14   6   9        2.67        6.37      2.08 o
  15   6   9        4.67        4.72      2.39 o
  16   6   9       14.89       13.86      3.28 o
  -8   7   9       19.01       22.21      5.69 o
  -7   7   9       18.77       14.78      4.77 o
  -6   7   9      206.52      210.32     10.25 o
  -5   7   9      276.03      253.04     12.30 o
  -4   7   9      234.54      208.30     10.07 o
  -3   7   9       63.02       61.75      6.17 o
  -2   7   9      124.64      128.52      7.71 o
  -1   7   9       11.25        6.60      4.21 o
   0   7   9      235.43      235.79      8.36 o
   1   7   9        0.53        0.78      1.90 o
   2   7   9      653.02      649.56     14.52 o
   3   7   9        9.63        6.83      1.87 o
   4   7   9        6.31        4.47      1.58 o
   5   7   9      144.19      153.54      4.75 o
   6   7   9        0.07       -1.46      0.88 o
   7   7   9       53.66       56.31      2.52 o
   8   7   9      115.03      114.44      4.33 o
   9   7   9      216.69      215.39      9.25 o
  10   7   9        0.03        2.42      1.94 o
  11   7   9      107.73      107.05      5.92 o
  12   7   9        0.79        0.41      1.53 o
  13   7   9      110.51      107.94      6.38 o
  14   7   9        4.75        6.64      3.56 o
  15   7   9       82.62       77.87      6.71 o
  16   7   9      107.30      110.95      7.51 o
  -7   8   9       41.00       30.39      6.58 o
  -6   8   9        3.38        8.28      2.42 o
  -5   8   9        0.00       -0.49      2.75 o
  -4   8   9       43.42       35.97      5.32 o
  -3   8   9        1.81        3.03      2.53 o
  -2   8   9       15.39       11.47      3.60 o
  -1   8   9        2.34        4.52      2.67 o
   0   8   9      248.54      268.24      9.27 o
   1   8   9        6.37        0.61      1.99 o
   2   8   9      148.27      138.02      4.93 o
   3   8   9      705.12      705.21     13.75 o
   4   8   9      353.71      328.46     11.11 o
   5   8   9       17.70       16.15      2.17 o
   6   8   9       67.37       75.74      3.07 o
   7   8   9        8.99        7.71      1.35 o
   8   8   9      287.23      266.75      6.22 o
   9   8   9       21.56       28.23      3.04 o
  10   8   9       49.11       53.38      4.66 o
  11   8   9        6.32        2.35      2.92 o
  12   8   9       12.56       10.26      2.58 o
  13   8   9      125.86      130.54      6.65 o
  14   8   9       18.08       10.58      3.58 o
  15   8   9       50.69       47.20      5.44 o
  16   8   9       53.35       51.88      5.71 o
  -7   9   9        4.66        2.61      3.85 o
  -6   9   9        0.98        3.60      3.32 o
  -5   9   9      197.52      201.68     10.80 o
  -4   9   9      173.37      171.55      9.97 o
  -3   9   9        2.72        3.32      2.79 o
  -2   9   9        2.58        4.52      3.24 o
  -1   9   9      807.44      842.24     24.89 o
   0   9   9        0.04        0.66      2.30 o
   1   9   9      375.73      412.81     12.22 o
   2   9   9       68.68       64.52      3.78 o
   3   9   9      343.81      371.16     12.94 o
   4   9   9       32.08       36.46      4.48 o
   5   9   9       19.91       19.19      3.62 o
   6   9   9      229.76      235.37      7.21 o
   7   9   9       28.43       25.45      1.99 o
   8   9   9      222.02      214.23      5.30 o
   9   9   9       70.13       70.05      4.59 o
  10   9   9       13.61        9.37      2.64 o
  11   9   9       45.80       35.29      4.23 o
  12   9   9       26.28       24.29      6.04 o
  13   9   9        0.01       -2.17      1.78 o
  14   9   9       63.81       58.75      5.33 o
  15   9   9       84.20       83.20      7.30 o
  16   9   9       71.22       68.90     16.53 o
  -6  10   9       10.17        8.32      4.90 o
  -5  10   9       15.90       18.66      5.71 o
  -4  10   9        3.40        4.37      3.23 o
  -3  10   9        4.63        3.31      3.09 o
  -2  10   9        0.05        0.30      2.52 o
  -1  10   9      121.40      125.96      7.21 o
   0  10   9       29.17       31.96      8.49 o
   1  10   9       31.82       30.72      5.48 o
   2  10   9        0.46        5.01      1.53 o
   3  10   9        2.34        4.28      2.70 o
   4  10   9       20.85       11.05      9.36 o
   5  10   9      150.14      144.74     12.49 o
   6  10   9      232.53      229.57     11.39 o
   7  10   9       90.35      100.82      4.45 o
   8  10   9       50.69       56.80      3.48 o
   9  10   9       35.23       32.57      3.38 o
  10  10   9        1.11        4.75      2.08 o
  11  10   9      112.50      104.77      7.06 o
  12  10   9       73.44       76.63      6.13 o
  13  10   9        1.08        2.78      2.36 o
  14  10   9       15.30        9.27      4.32 o
  15  10   9       35.35       29.13      4.72 o
  -5  11   9        0.65        5.55      4.37 o
  -4  11   9        0.81       -1.91      3.02 o
  -3  11   9        1.10        3.64      3.12 o
  -2  11   9       12.22        8.59      3.89 o
  -1  11   9      101.61       98.67      7.26 o
   0  11   9      136.28      135.63      7.31 o
   1  11   9        0.92        4.74      2.50 o
   2  11   9       31.04       36.78      8.01 o
   3  11   9        3.17        3.08      5.73 o
   4  11   9      140.76      158.52      9.19 o
   6  11   9      115.67      107.88      7.76 o
   7  11   9      107.39      110.41      5.35 o
   8  11   9        2.75        1.96      2.08 o
   9  11   9      472.30      445.90     11.19 o
  10  11   9      303.65      306.94      9.13 o
  11  11   9        4.14        6.62      2.70 o
  12  11   9      134.27      124.10      8.07 o
  13  11   9       56.02       59.36      5.75 o
  14  11   9      263.56      264.44     11.72 o
  15  11   9      149.53      180.10     13.25 o
  -4  12   9       12.95        4.25      4.96 o
  -3  12   9        4.23        4.71      4.26 o
  -2  12   9       13.20       11.60      7.79 o
  -1  12   9       11.12        9.10      3.95 o
   0  12   9       26.48       28.46      4.50 o
   1  12   9       13.16       22.43     10.53 o
   2  12   9       26.05       44.66      9.17 o
   3  12   9       63.53       71.29      5.42 o
   4  12   9      148.73      169.25      8.24 o
   5  12   9      145.34      156.29      8.32 o
   6  12   9        7.00        6.66      2.67 o
   7  12   9      231.51      217.58      7.51 o
   8  12   9       48.98       48.94      5.98 o
   9  12   9      145.05      142.01     12.44 o
  10  12   9      198.49      184.93      6.37 o
  11  12   9       50.62       64.75      4.99 o
  12  12   9       45.48       33.66      4.51 o
  13  12   9        1.49        3.30      2.55 o
  14  12   9       62.61       77.03      7.69 o
  15  12   9       20.73       17.31      4.23 o
  -3  13   9        2.81        3.19      4.39 o
  -2  13   9       26.71       23.71      7.08 o
  -1  13   9       43.61       35.97      6.87 o
   0  13   9       18.63       16.79      4.96 o
   1  13   9       69.41       86.07     12.27 o
   2  13   9       22.46       25.18      8.45 o
   3  13   9        1.78        2.34      5.55 o
   4  13   9        3.66        4.92      4.16 o
   5  13   9       13.78       18.31      4.15 o
   6  13   9       13.03        8.95      3.80 o
   7  13   9        0.03       -1.71      5.55 o
   8  13   9       28.93       21.91      4.37 o
   9  13   9        7.14        3.70      3.53 o
  10  13   9       30.63       24.44      4.03 o
  11  13   9       10.90       10.89      2.73 o
  12  13   9      107.27      122.31     12.63 o
  13  13   9       47.97       55.54      6.64 o
  14  13   9       41.25       36.91      5.67 o
  -2  14   9        3.10        0.78      4.10 o
  -1  14   9        0.76        0.90      3.38 o
   0  14   9       29.21       42.63     10.44 o
   1  14   9        0.98       13.49      7.87 o
   2  14   9       18.25       27.60      8.16 o
   3  14   9       30.47       23.32      7.35 o
   4  14   9      276.08      308.11     27.06 o
   5  14   9       11.10        6.71      3.59 o
   6  14   9       24.50       21.19      5.22 o
   7  14   9      145.46      129.87     20.08 o
   8  14   9      114.81      123.87      7.84 o
   9  14   9       40.17       41.19      6.49 o
  10  14   9       40.45       36.21      5.92 o
  11  14   9       36.67       31.38      4.43 o
  12  14   9        5.41        8.43      4.91 o
  13  14   9      114.22      106.86      9.36 o
  14  14   9       85.25       91.89      8.66 o
   0  15   9        7.13        5.24      7.11 o
   1  15   9       10.26       21.60      8.51 o
   2  15   9        1.52        3.87      6.09 o
   3  15   9       72.05      101.25     12.02 o
   4  15   9       69.43       55.70      9.57 o
   5  15   9       13.32       13.00      4.11 o
   6  15   9        7.48       10.76      3.94 o
   7  15   9       26.30        0.64      3.31 o
   8  15   9      388.42      361.62     19.02 o
   9  15   9       32.82       29.84      5.77 o
  10  15   9       45.55       38.74      6.17 o
  11  15   9        0.22        3.87      3.70 o
  12  15   9       16.81       17.35      4.86 o
  13  15   9       19.11       18.54      4.77 o
   2  16   9       13.77       17.04      7.29 o
   3  16   9      181.10      207.29     15.22 o
   4  16   9        3.06        6.88      6.19 o
   5  16   9        8.64        8.47      3.92 o
   6  16   9       27.55       37.85      5.45 o
   7  16   9       19.62       22.53      6.23 o
   8  16   9        0.77        0.53      4.03 o
   9  16   9      124.65      118.71      7.75 o
  10  16   9        3.65        3.47      2.93 o
  11  16   9        3.44        4.14      3.08 o
  12  16   9       41.27       15.37      7.34 o
   4  17   9       10.83       17.78      7.19 o
   5  17   9        3.05        8.76      6.50 o
   6  17   9       25.55       26.88      4.97 o
   7  17   9      280.63      289.60     16.94 o
   8  17   9        2.95        1.59      4.79 o
   9  17   9       28.10       11.26      6.06 o
  -4 -15  10        4.21        4.71      3.52 o
  -3 -15  10       97.48       99.85     24.54 o
  -2 -15  10       40.68       45.41      6.88 o
  -1 -15  10        0.01        2.42      3.53 o
  -7 -14  10       80.76       88.46      8.18 o
  -6 -14  10       21.16       27.63      4.20 o
  -5 -14  10       10.89        6.75      3.80 o
  -4 -14  10       16.90       12.86      4.36 o
  -3 -14  10       69.67       73.29      7.00 o
  -2 -14  10        0.05        7.04      3.78 o
  -1 -14  10        0.73       -1.41      4.95 o
   0 -14  10        0.03       -0.32      2.90 o
   1 -14  10        0.01        4.50      6.60 o
   2 -14  10       24.03       31.87      6.68 o
  -8 -13  10       27.67       29.24      5.15 o
  -7 -13  10       68.71       71.80      7.32 o
  -6 -13  10        2.41        5.67      2.54 o
  -5 -13  10       30.74       33.65      4.54 o
  -4 -13  10        0.71       -0.45      4.35 o
  -3 -13  10        8.26        2.66      3.13 o
  -2 -13  10        5.93        8.42      5.35 o
  -1 -13  10        3.77        4.29      3.43 o
   0 -13  10        1.52       -4.60      2.76 o
   1 -13  10       47.67       50.79      5.34 o
   2 -13  10       32.31       29.66      6.37 o
   3 -13  10       64.55       58.88      8.12 o
   4 -13  10        1.38       -6.74      3.37 o
  -9 -12  10        6.39        8.69      6.37 o
  -8 -12  10      105.07       96.68      7.96 o
  -7 -12  10       68.87       80.26      6.50 o
  -6 -12  10      113.15      117.38      7.82 o
  -5 -12  10        2.25        0.13      3.72 o
  -4 -12  10      138.45      130.98      8.40 o
  -3 -12  10       88.46       99.36      7.74 o
  -2 -12  10      343.57      345.75     12.28 o
  -1 -12  10        2.36       -3.74      2.99 o
   0 -12  10       79.74       67.73      5.81 o
   1 -12  10        5.47        3.66      4.57 o
   2 -12  10       11.84       14.34      3.54 o
   3 -12  10      106.06      113.58     10.15 o
   4 -12  10       23.67       33.71      6.28 o
   5 -12  10       21.40       23.94      6.27 o
 -10 -11  10        5.33        5.47      2.41 o
  -9 -11  10        4.63        5.94      3.04 o
  -8 -11  10       17.96       15.15      3.89 o
  -7 -11  10       13.17        8.76      6.63 o
  -6 -11  10       10.80        8.26      4.76 o
  -5 -11  10        3.08        1.22      1.97 o
  -4 -11  10      272.26      291.05     11.62 o
  -3 -11  10      271.47      307.66     11.33 o
  -2 -11  10      117.64      145.08      7.64 o
  -1 -11  10       29.45       27.68      5.42 o
   0 -11  10       11.67       12.62      3.44 o
   1 -11  10       30.85       32.11      4.42 o
   2 -11  10      244.58      267.16     11.81 o
   3 -11  10       15.64       24.16      6.34 o
   4 -11  10       33.54       32.61     11.36 o
   5 -11  10       22.28       15.84      6.41 o
   6 -11  10      246.93      278.37     14.73 o
   7 -11  10       59.17       66.13      9.03 o
 -10 -10  10        2.47        0.70      2.13 o
  -9 -10  10       10.20        4.60      2.82 o
  -8 -10  10       58.58       68.70      5.72 o
  -7 -10  10       25.32       25.48      4.28 o
  -6 -10  10      305.69      312.35     11.96 o
  -5 -10  10        2.50        0.44      2.25 o
  -4 -10  10       18.69       23.81      2.98 o
  -3 -10  10       11.01       12.64      2.72 o
  -2 -10  10      484.76      529.20     16.62 o
  -1 -10  10      114.12      111.27      5.08 o
   0 -10  10        2.44        2.61      2.64 o
   1 -10  10       23.76       26.25      4.00 o
   2 -10  10       37.01       35.11      7.43 o
   3 -10  10       28.96       37.31      6.61 o
   4 -10  10       22.25       30.77      7.01 o
   5 -10  10       10.42        8.53      6.71 o
   6 -10  10        4.21        1.83      6.23 o
   7 -10  10        2.49        0.89      6.25 o
   8 -10  10      164.18      149.56     10.41 o
 -11  -9  10        2.83        1.75      2.57 o
 -10  -9  10        9.99        6.08      5.34 o
  -9  -9  10       15.75        9.90      2.61 o
  -8  -9  10       33.27       31.31      3.65 o
  -7  -9  10       20.76       24.32      3.62 o
  -6  -9  10        1.29       -0.58      2.09 o
  -5  -9  10       54.01       44.24      4.54 o
  -4  -9  10        9.02        8.38      2.35 o
  -3  -9  10       22.37       35.08      3.38 o
  -2  -9  10       44.45       47.38      3.85 o
  -1  -9  10        0.04        0.49      1.76 o
   0  -9  10      371.86      378.43     10.97 o
   1  -9  10        0.26        2.30      2.32 o
   2  -9  10        1.28        5.14      2.57 o
   3  -9  10      138.71      145.63      6.65 o
   4  -9  10        0.40        4.11      4.39 o
   5  -9  10       27.51       18.71      6.89 o
   6  -9  10       25.82       13.02      7.05 o
   7  -9  10      632.87      687.43     30.56 o
   8  -9  10       15.40       19.20      3.75 o
   9  -9  10       11.39       14.57      4.40 o
 -11  -8  10       26.61       29.44      5.46 o
 -10  -8  10        5.34        9.77      3.37 o
  -9  -8  10        0.92        1.83      2.21 o
  -8  -8  10        4.95        3.71      1.75 o
  -7  -8  10       94.29       93.01      5.27 o
  -6  -8  10        0.57        0.42      1.59 o
  -5  -8  10      100.06      107.56      6.42 o
  -4  -8  10       53.33       44.24      4.28 o
  -3  -8  10       13.06       13.95      2.48 o
  -2  -8  10      142.57      146.27      5.61 o
  -1  -8  10      134.32      131.44      4.03 o
   0  -8  10       34.40       38.95      3.40 o
   1  -8  10      235.01      195.64      7.56 o
   2  -8  10       32.00       27.70      3.72 o
   3  -8  10        1.50       -0.79      1.88 o
   4  -8  10        7.30       18.51      5.75 o
   5  -8  10      159.56      182.96     13.52 o
   6  -8  10       72.75       84.38     16.20 o
   7  -8  10        8.95        9.40      2.97 o
   8  -8  10       22.02        9.44      2.90 o
   9  -8  10       20.88       20.08      8.45 o
  10  -8  10      135.08      142.68     10.80 o
 -11  -7  10        8.56        8.34      3.36 o
 -10  -7  10        0.72        0.18      2.27 o
  -9  -7  10      104.45      103.82      6.25 o
  -8  -7  10       32.18       41.16      4.48 o
  -7  -7  10       41.44       35.01      3.37 o
  -6  -7  10        6.56        3.43      1.95 o
  -5  -7  10        5.76        6.11      1.93 o
  -4  -7  10      112.54      117.13      5.06 o
  -3  -7  10        1.99        2.36      1.52 o
  -2  -7  10       22.74       18.49      2.08 o
  -1  -7  10       39.23       31.68      2.15 o
   0  -7  10       11.25       14.65      2.13 o
   1  -7  10       49.35       49.32      4.36 o
   2  -7  10      347.15      315.86      9.68 o
   3  -7  10        0.73       -4.27      2.13 o
   4  -7  10      151.90      135.80      6.43 o
   5  -7  10       27.88       24.62      9.49 o
   6  -7  10        2.43        3.20      1.81 o
   7  -7  10       39.65       48.31      4.13 o
   8  -7  10       10.19        2.39      2.41 o
   9  -7  10       60.09       66.12      6.29 o
  10  -7  10       38.43       38.44      5.87 o
  11  -7  10        9.41        9.53      3.52 o
 -11  -6  10        6.47        6.96      2.99 o
 -10  -6  10      174.35      179.51      9.72 o
  -9  -6  10        8.80        7.41      2.39 o
  -8  -6  10       17.05       13.60      3.61 o
  -7  -6  10       18.21       19.97      3.20 o
  -6  -6  10      264.39      255.85      7.10 o
  -5  -6  10      210.09      182.97      5.94 o
  -4  -6  10       47.74       42.38      3.42 o
  -3  -6  10      132.43      120.44      4.34 o
  -2  -6  10      367.05      331.25      7.62 o
  -1  -6  10        0.34        1.92      1.38 o
   0  -6  10       30.47       29.48      2.09 o
   1  -6  10       24.49       23.79      2.95 o
   2  -6  10        0.18        2.95      2.15 o
   3  -6  10      263.02      256.17      9.35 o
   4  -6  10      345.18      318.45     10.29 o
   5  -6  10      143.78      139.26      5.61 o
   6  -6  10        5.71       -0.47      3.83 o
   7  -6  10       66.07       73.19      5.00 o
   8  -6  10        4.49        7.49      4.88 o
   9  -6  10       91.60       97.19     10.66 o
  10  -6  10        0.05       -1.43      2.14 o
  11  -6  10        0.36        2.12      2.79 o
 -11  -5  10       16.79       18.42      5.66 o
 -10  -5  10       40.44       51.26      5.71 o
  -9  -5  10       16.30       19.65      3.73 o
  -8  -5  10      312.92      338.72     10.86 o
  -7  -5  10        3.08        0.34      1.51 o
  -6  -5  10       47.97       42.43      4.38 o
  -5  -5  10       52.64       47.94      3.66 o
  -4  -5  10       23.17       23.31      2.42 o
  -3  -5  10       68.79       47.70      3.19 o
  -2  -5  10       46.51       46.74      2.66 o
  -1  -5  10       62.45       53.88      3.11 o
   0  -5  10      442.15      430.86      7.43 o
   1  -5  10       66.50       70.48      3.36 o
   2  -5  10      740.08      714.03     15.86 o
   3  -5  10      137.97      101.94      5.11 o
   4  -5  10      346.93      327.68      7.54 o
   5  -5  10        6.99        5.46      1.91 o
   6  -5  10        1.70        0.26      1.41 o
   7  -5  10       79.33       76.80      4.97 o
   8  -5  10       43.55       43.74      4.63 o
   9  -5  10        5.25        2.94      2.33 o
  10  -5  10       52.32       51.22      5.23 o
  11  -5  10        0.68        1.79      2.40 o
  12  -5  10        0.84        2.75      2.66 o
 -11  -4  10        4.35        4.36      2.63 o
 -10  -4  10      151.86      155.22      8.61 o
  -9  -4  10        9.76       10.07      3.47 o
  -8  -4  10        4.40        1.20      1.62 o
  -7  -4  10      363.31      360.11      9.65 o
  -6  -4  10        0.02        2.28      1.79 o
  -5  -4  10      364.81      330.14      9.11 o
  -4  -4  10        6.20        6.13      1.56 o
  -3  -4  10      623.25      589.17     11.44 o
  -2  -4  10      187.43      173.91      4.99 o
  -1  -4  10     1169.79     1077.27     14.73 o
   0  -4  10       85.28       76.97      3.30 o
   1  -4  10       63.61       64.91      2.82 o
   2  -4  10      508.73      449.55     11.82 o
   3  -4  10      220.53      201.44      6.31 o
   4  -4  10        9.30        6.21      1.21 o
   5  -4  10        2.69        1.60      1.64 o
   6  -4  10       14.70       11.53      2.20 o
   7  -4  10        0.78        0.62      1.57 o
   8  -4  10      151.66      170.29      7.44 o
   9  -4  10      124.14      119.19      6.46 o
  10  -4  10        4.80        5.56      2.39 o
  11  -4  10        2.15        0.52      2.16 o
  12  -4  10       12.59       11.52      8.11 o
  13  -4  10       51.95       50.39      6.26 o
 -11  -3  10       70.92       68.08      5.55 o
 -10  -3  10       32.70       30.52      4.35 o
  -9  -3  10       64.96       64.86      4.53 o
  -8  -3  10        0.95        0.49      0.93 o
  -7  -3  10        2.74        2.77      1.66 o
  -6  -3  10        8.38        5.47      2.98 o
  -5  -3  10        5.75        5.41      1.57 o
  -4  -3  10       19.10       16.00      2.83 o
  -3  -3  10      204.55      196.04      5.82 o
  -2  -3  10      685.41      686.15     11.09 o
  -1  -3  10       99.13       90.78      3.71 o
   0  -3  10      609.56      583.44      9.42 o
   1  -3  10     1155.17     1116.22     15.41 o
   2  -3  10      617.82      549.02     12.37 o
   3  -3  10      309.90      307.43      9.55 o
   4  -3  10      285.05      208.42      4.95 o
   5  -3  10      345.82      287.92      5.96 o
   6  -3  10      388.62      352.90      8.03 o
   7  -3  10       84.76       92.35      4.68 o
   8  -3  10       40.18       32.69      3.70 o
   9  -3  10       25.40       16.10      3.08 o
  10  -3  10        0.44       -0.16      1.75 o
  11  -3  10      151.18      146.25     12.41 o
  12  -3  10       15.38        9.71      3.24 o
  13  -3  10        2.26        3.85      2.80 o
 -11  -2  10      188.70      206.88      9.12 o
 -10  -2  10       23.12       28.16      4.14 o
  -9  -2  10      237.01      253.82      8.72 o
  -8  -2  10      269.15      275.86      9.16 o
  -7  -2  10       48.55       47.45      5.74 o
  -6  -2  10     1039.96     1010.36     21.40 o
  -5  -2  10        2.65        4.40      1.52 o
  -4  -2  10      126.80      124.90      5.06 o
  -3  -2  10        5.48        4.70      1.53 o
  -2  -2  10       80.84       71.76      4.80 o
  -1  -2  10     1240.63     1189.00     17.93 o
   0  -2  10        0.63        1.38      1.11 o
   1  -2  10      149.60      150.62      4.05 o
   2  -2  10     1131.00     1038.43     16.01 o
   3  -2  10        3.51        4.45      1.55 o
   4  -2  10       78.18       82.23      3.10 o
   5  -2  10      130.41      114.30      4.74 o
   6  -2  10      362.73      314.10      7.35 o
   7  -2  10       45.06       41.75      4.40 o
   8  -2  10       67.82       70.62      4.44 o
   9  -2  10      140.63      133.72     12.78 o
  10  -2  10       72.11       77.72      5.76 o
  11  -2  10       55.32       50.64      4.86 o
  12  -2  10        0.36       -2.77      1.47 o
  13  -2  10        1.45        2.83      2.42 o
  14  -2  10       18.06       16.26      9.40 o
 -11  -1  10       36.73       48.22     10.64 o
 -10  -1  10       20.66       18.23      5.24 o
  -9  -1  10        1.01        0.45      1.64 o
  -8  -1  10      137.33      134.79      7.20 o
  -7  -1  10        0.00        1.05      1.62 o
  -6  -1  10       18.73       22.74      2.84 o
  -5  -1  10      134.22      119.97      5.46 o
  -4  -1  10        2.27        5.42      2.75 o
  -3  -1  10       69.09       61.14      3.96 o
  -2  -1  10        0.01        1.79      1.73 o
  -1  -1  10        0.14        0.27      1.19 o
   0  -1  10      105.87      110.95      2.86 o
   1  -1  10      394.65      406.96      9.64 o
   2  -1  10      505.89      493.33      7.73 o
   3  -1  10       37.59       57.18      3.68 o
   4  -1  10      232.38      192.61      4.58 o
   5  -1  10       86.16       65.90      2.97 o
   6  -1  10       48.11       37.16      2.84 o
   7  -1  10       34.91       37.13      2.92 o
   8  -1  10      140.57      147.16      5.40 o
   9  -1  10       21.98        9.32      2.42 o
  10  -1  10       15.16       14.43      2.83 o
  11  -1  10       77.56       72.81      5.63 o
  12  -1  10        9.70        4.86      2.36 o
  13  -1  10       96.06      102.59      7.98 o
  14  -1  10        0.16       -0.89      2.30 o
 -11   0  10        0.10        0.41      2.08 o
 -10   0  10       42.32       54.19      5.42 o
  -9   0  10        2.03        3.35      1.89 o
  -8   0  10      263.63      267.46      8.94 o
  -7   0  10      144.75      137.90      7.44 o
  -6   0  10      173.67      164.11      8.84 o
  -5   0  10      135.52      119.75      5.35 o
  -4   0  10      115.09       98.32      5.75 o
  -3   0  10      395.60      348.76      8.81 o
  -2   0  10       25.58       19.68      2.39 o
  -1   0  10       90.20       81.87      3.64 o
   0   0  10      284.69      269.35      6.30 o
   1   0  10        0.86        0.88      0.89 o
   2   0  10       13.21       11.91      1.25 o
   3   0  10       33.68       31.61      2.26 o
   4   0  10      183.78      182.72      4.79 o
   5   0  10       81.69       68.51      3.53 o
   6   0  10      632.63      588.32      9.19 o
   7   0  10      137.34      112.14      4.17 o
   8   0  10       13.03       10.26      3.32 o
   9   0  10      126.69      111.88      5.65 o
  10   0  10       79.26       79.82      5.59 o
  11   0  10        5.47        2.95      1.88 o
  12   0  10       30.10       33.29      3.90 o
  13   0  10       87.00       86.85      6.19 o
  14   0  10       23.34       26.34      6.13 o
 -10   1  10       30.76       38.91      9.99 o
  -9   1  10       37.76       36.84      3.85 o
  -8   1  10        4.89        5.62      1.96 o
  -7   1  10       35.83       29.87      4.11 o
  -6   1  10       23.90       24.14      3.09 o
  -5   1  10        0.98        5.10      2.29 o
  -4   1  10       70.88       70.97      4.29 o
  -3   1  10       57.70       44.90      3.42 o
  -2   1  10      675.03      693.60     14.43 o
  -1   1  10       54.63       62.71      3.51 o
   0   1  10      182.54      182.27      6.21 o
   1   1  10      159.60      156.84      3.98 o
   2   1  10      586.66      599.12      9.72 o
   3   1  10      357.18      328.95      5.43 o
   4   1  10      184.88      189.10      4.63 o
   5   1  10      129.28      109.29      3.38 o
   6   1  10       24.70       28.93      1.99 o
   7   1  10       18.71        9.32      1.64 o
   8   1  10        1.27       -1.10      1.03 o
   9   1  10       20.23       12.63      2.54 o
  10   1  10      236.41      232.57      8.27 o
  11   1  10        3.08       -1.52      2.15 o
  12   1  10       29.02       34.43      5.54 o
  13   1  10        0.37        1.19      1.71 o
  14   1  10        3.02        1.70      2.16 o
  15   1  10        9.96       13.40      3.38 o
 -10   2  10        1.03        0.12      2.35 o
  -9   2  10      150.64      153.51      8.60 o
  -8   2  10        0.09       -0.50      1.45 o
  -7   2  10      211.02      216.26      9.73 o
  -6   2  10        0.35        1.00      1.36 o
  -5   2  10        2.39        1.03      2.65 o
  -4   2  10      159.15      140.49      7.43 o
  -3   2  10       58.06       58.50      4.48 o
  -2   2  10      168.39      168.78      5.79 o
  -1   2  10        1.99        6.28      1.48 o
   0   2  10      302.59      305.35      6.88 o
   1   2  10      309.49      308.80      5.87 o
   2   2  10       72.76       77.92      2.58 o
   3   2  10     1475.41     1453.15     16.48 o
   4   2  10       67.40       64.50      3.29 o
   5   2  10        2.76        1.35      0.93 o
   6   2  10       23.53       12.80      1.51 o
   7   2  10      524.14      459.32      9.14 o
   8   2  10      878.54      791.37     13.47 o
   9   2  10        0.19       -1.46      1.50 o
  10   2  10      171.21      156.80      6.97 o
  11   2  10       29.26       24.18      3.26 o
  12   2  10      114.62      116.26      5.93 o
  13   2  10        2.45        2.56      1.85 o
  14   2  10       36.67       32.96      4.62 o
  15   2  10        1.27        2.73      2.41 o
 -10   3  10        0.18       -2.57      2.09 o
  -9   3  10       38.62       46.99      5.61 o
  -8   3  10      106.22       99.56      5.65 o
  -7   3  10        9.82        6.14      2.01 o
  -6   3  10      226.85      222.34      8.15 o
  -5   3  10       12.61        9.46      3.10 o
  -4   3  10      129.21      135.16      8.89 o
  -3   3  10      779.36      705.56     16.29 o
  -2   3  10        0.79        0.83      1.52 o
  -1   3  10      510.16      493.13     11.11 o
   0   3  10      307.19      307.16      7.01 o
   1   3  10      269.07      238.61      5.05 o
   2   3  10        1.81        0.49      1.00 o
   3   3  10       63.98       61.26      2.78 o
   4   3  10        0.21        0.42      0.72 o
   5   3  10       71.92       54.03      2.32 o
   6   3  10      203.80      160.10      4.09 o
   7   3  10      262.88      226.85      5.94 o
   8   3  10       26.72       36.29      2.79 o
   9   3  10      165.61      147.29      6.36 o
  10   3  10       36.67       33.11      3.85 o
  11   3  10       12.10        8.18      3.63 o
  12   3  10        6.26        6.03      5.17 o
  13   3  10        3.09        3.82      1.98 o
  14   3  10        1.09        0.28      2.01 o
  15   3  10        4.08        6.96      3.64 o
  -9   4  10       44.68       49.39      5.83 o
  -8   4  10      235.73      232.19     15.87 o
  -7   4  10       66.56       64.20      5.12 o
  -6   4  10        0.85        1.52      1.85 o
  -5   4  10        6.72        9.69      2.21 o
  -4   4  10       13.45       17.77      2.77 o
  -3   4  10      448.01      437.39     11.97 o
  -2   4  10      302.18      281.31      8.97 o
  -1   4  10        0.17       -1.58      1.33 o
   0   4  10       33.30       31.69      2.98 o
   1   4  10      244.51      216.41      6.00 o
   2   4  10       17.90       17.22      1.98 o
   3   4  10        1.21       -0.31      1.41 o
   4   4  10       47.51       45.48      2.51 o
   5   4  10      101.93       88.51      2.80 o
   6   4  10        0.86        1.04      1.03 o
   7   4  10     2498.86     2183.98     29.95 o
   8   4  10      332.86      307.19      7.24 o
   9   4  10      248.07      213.08      7.68 o
  10   4  10        0.00        0.47      1.70 o
  11   4  10      165.07      183.69      7.40 o
  12   4  10        7.99        9.77      2.39 o
  13   4  10       69.33       81.62      6.01 o
  14   4  10       17.72       16.25      2.96 o
  15   4  10       17.99       22.99      4.22 o
  -9   5  10       12.01       11.94      3.85 o
  -8   5  10      155.09      166.06      9.39 o
  -7   5  10       24.92       15.70      3.68 o
  -6   5  10      162.87      148.92      7.01 o
  -5   5  10       57.22       59.09      5.05 o
  -4   5  10       61.69       58.57      4.94 o
  -3   5  10      123.13      114.53      5.79 o
  -2   5  10       38.54       37.34      5.05 o
  -1   5  10        3.33        3.10      1.81 o
   0   5  10      161.50      163.65      5.81 o
   1   5  10        2.71       -0.25      1.89 o
   2   5  10     1860.91     1913.82     29.37 o
   3   5  10       55.51       58.82      3.73 o
   4   5  10        0.07       -0.14      1.16 o
   5   5  10      508.55      505.84      8.53 o
   6   5  10      122.44      125.70      3.77 o
   7   5  10      295.66      254.57      5.27 o
   8   5  10      107.97      100.87      4.21 o
   9   5  10      127.96      118.25      5.20 o
  10   5  10       40.04       43.46      4.21 o
  11   5  10       53.68       43.59      4.30 o
  12   5  10       18.72       17.52      2.89 o
  13   5  10       21.83       23.29      3.31 o
  14   5  10       75.19       84.07      6.13 o
  15   5  10        0.04       -2.43      1.91 o
  16   5  10       19.94       22.39      9.21 o
  -8   6  10        0.15        4.16      3.48 o
  -7   6  10       32.37       30.18      6.14 o
  -6   6  10       24.47       25.24      3.65 o
  -5   6  10      278.80      265.53      9.84 o
  -4   6  10       73.84       73.75      9.05 o
  -3   6  10       20.64       19.76      3.15 o
  -2   6  10        0.01       -0.75      1.69 o
  -1   6  10       10.54        9.39      6.84 o
   0   6  10      769.31      772.31     17.52 o
   1   6  10        0.09       -1.97      1.67 o
   2   6  10      651.63      628.75     12.25 o
   3   6  10      103.09      101.23      4.39 o
   4   6  10      225.08      224.18      8.52 o
   5   6  10       34.85       31.86      2.95 o
   6   6  10      264.16      250.48      5.94 o
   7   6  10       86.22       78.89      3.17 o
   8   6  10       19.29       20.14      2.36 o
   9   6  10        7.47        9.37      2.03 o
  10   6  10        5.09        3.88      2.09 o
  11   6  10      143.87      155.84      6.95 o
  12   6  10      335.82      337.83     10.72 o
  13   6  10      162.04      181.80     15.84 o
  14   6  10        9.64        8.29      2.50 o
  15   6  10       58.02       59.76      6.03 o
  16   6  10        5.98        1.39      2.40 o
  -8   7  10        0.26        1.75      3.56 o
  -7   7  10        1.95        6.46      3.78 o
  -6   7  10        0.12        2.71      1.96 o
  -5   7  10        0.64        1.17      4.01 o
  -4   7  10      114.48      110.63      7.45 o
  -3   7  10        9.51        6.17      2.83 o
  -2   7  10        5.86        7.37      3.07 o
  -1   7  10        2.09        0.26      2.27 o
   0   7  10      233.87      217.34      8.29 o
   1   7  10      242.06      248.89      8.78 o
   2   7  10      366.34      332.88      8.04 o
   3   7  10      783.02      835.85     15.51 o
   4   7  10       38.98       36.39      6.67 o
   5   7  10        1.16       -0.79      2.27 o
   6   7  10      573.71      576.78     10.50 o
   7   7  10      265.75      286.62      7.81 o
   8   7  10      667.66      593.65     11.38 o
   9   7  10       34.03       36.64      3.68 o
  10   7  10      447.18      434.79     12.32 o
  11   7  10        0.21        1.02      1.91 o
  12   7  10        0.18        1.14      2.02 o
  13   7  10      135.63      147.14      7.15 o
  14   7  10        8.11        8.15      2.66 o
  15   7  10       21.48       18.87      3.89 o
  16   7  10       35.19       40.66      5.27 o
  -7   8  10       53.62       59.20      8.75 o
  -6   8  10        1.56        0.39      3.27 o
  -5   8  10       32.56       26.92      4.70 o
  -4   8  10      122.83      117.76      8.15 o
  -3   8  10        8.74        5.04      2.87 o
  -2   8  10       83.68       69.88     13.53 o
  -1   8  10      108.51      103.89      8.12 o
   0   8  10      202.36      208.74     16.32 o
   1   8  10      919.11      962.83     21.35 o
[truncated: 168,662 more chars]
